# Supplementary material for: N-(2-Bromo­phen­yl)thio­urea
Source: Acta Crystallogr Sect E Struct Rep Online. 2010 Mar 10;66(Pt 4):o789. doi: 10.1107/S1600536810008305 (PMC2983840; doi:10.1107/S1600536810008305)
Supplement: Supplementary file 2 [file e-66-0o789-Isup2.hkl]

# 
# h,k,l, Fc-squared, Fo-squared, sigma(Fo-squared) and status flag 
# 
data_I
_shelx_title ' bobx187m in C2/c' 
_shelx_refln_list_code          4 
_shelx_F_calc_maximum      458.48 
_exptl_crystal_F_000       912.00 
_reflns_d_resolution_high  0.7828 
 
loop_ 
 _symmetry_equiv_pos_as_xyz 
 'x, y, z' 
 '-x, y, -z+1/2' 
 'x+1/2, y+1/2, z' 
 '-x+1/2, y+1/2, -z+1/2' 
 '-x, -y, -z' 
 'x, -y, z-1/2' 
 '-x+1/2, -y+1/2, -z' 
 'x+1/2, -y+1/2, z-1/2' 
 
_cell_length_a    15.1805 
_cell_length_b     7.7952 
_cell_length_c    15.3122 
_cell_angle_alpha  90.000 
_cell_angle_beta   90.803 
_cell_angle_gamma  90.000 
 
_shelx_F_squared_multiplier     1.000 
 
loop_ 
 _refln_index_h 
 _refln_index_k 
 _refln_index_l 
 _refln_F_squared_calc 
 _refln_F_squared_meas 
 _refln_F_squared_sigma 
 _refln_observed_status 
   2   0   0      145.08      235.51     17.34 o 
   4   0   0   210202.63   179117.66   3271.06 o 
   6   0   0     1979.00     2318.98     45.40 o 
   8   0   0    16533.79    17014.08    234.76 o 
  10   0   0       56.81       88.14     32.68 o 
  12   0   0      461.26      474.19     81.52 o 
  14   0   0      164.54      171.46     36.42 o 
  16   0   0       63.97       25.74     45.64 o 
  18   0   0        0.06      -19.17     47.65 o 
   1   1   0    11783.10    13115.26    281.57 o 
   3   1   0    11125.22    11670.98    110.89 o 
   5   1   0    10507.12    10935.97    107.34 o 
   7   1   0      221.81      212.19     11.40 o 
   9   1   0     1306.09     1153.59     30.81 o 
  11   1   0     1523.31     1590.96     34.65 o 
  13   1   0       33.38       47.77     18.83 o 
  15   1   0      272.03      278.23     30.48 o 
  17   1   0       89.86       56.32     36.64 o 
  19   1   0       46.99       58.82     41.87 o 
   0   2   0    13865.70    15228.14    221.00 o 
   2   2   0        8.06       28.74      6.62 o 
   4   2   0      439.25      346.64     25.46 o 
   6   2   0       66.09       49.58     12.70 o 
   8   2   0      944.43      970.78     21.71 o 
  10   2   0     1655.37     1560.83     29.76 o 
  12   2   0      688.21      611.10     33.64 o 
  14   2   0     1614.13     1699.61     61.97 o 
  16   2   0      105.11       71.42     29.80 o 
  18   2   0      333.39      345.04     44.89 o 
   1   3   0    11133.03    12026.83    118.92 o 
   3   3   0    13511.46    14224.44    140.20 o 
   5   3   0     6743.35     6524.24     73.48 o 
   7   3   0        8.46        1.63     12.95 o 
   9   3   0      187.81      204.56     16.34 o 
  11   3   0     1153.85     1125.43     34.48 o 
  13   3   0      378.20      295.80     38.22 o 
  15   3   0      237.00      234.54     27.83 o 
  17   3   0       16.90      -48.94     34.20 o 
   0   4   0     6718.23     8228.91    124.62 o 
   2   4   0     2142.42     2189.80     32.98 o 
   4   4   0     1998.30     2257.76     39.11 o 
   6   4   0     2337.20     2122.98     36.11 o 
   8   4   0      339.57      340.36     19.92 o 
  10   4   0      168.15       74.52     24.89 o 
  12   4   0       56.97       35.95     21.90 o 
  14   4   0        0.89       38.93     34.43 o 
  16   4   0       44.90       10.41     84.35 o 
   1   5   0     3689.54     4098.76     66.04 o 
   3   5   0     5468.95     5856.17     70.69 o 
   5   5   0      748.52      772.04     23.01 o 
   7   5   0     1992.87     2030.12     38.16 o 
   9   5   0       54.75      105.71     51.94 o 
  11   5   0      447.38      482.40     64.08 o 
  13   5   0       13.78       45.84     35.66 o 
  15   5   0       80.55      123.52     42.70 o 
   0   6   0     1981.56     2347.89     59.34 o 
   2   6   0      569.26      551.45     37.02 o 
   4   6   0      646.04      727.91     27.48 o 
   6   6   0     1479.28     1206.72     38.57 o 
   8   6   0       53.51       45.07     24.48 o 
  10   6   0      892.51      886.47     51.15 o 
  12   6   0        6.42      -19.72     36.23 o 
  14   6   0      382.70      530.12     51.49 o 
   1   7   0     1034.35      916.60     30.27 o 
   3   7   0      696.34      664.25     44.78 o 
   5   7   0      883.38      735.09     57.47 o 
   7   7   0      267.06      301.80     30.54 o 
   9   7   0       63.39       37.10     36.62 o 
  11   7   0       85.15       94.19     42.45 o 
  13   7   0      129.06      193.59     47.86 o 
   0   8   0      523.75      721.51     69.19 o 
   2   8   0        2.49       12.06     26.50 o 
   4   8   0      512.84      667.87     61.40 o 
   6   8   0        6.98       -8.22     28.55 o 
   8   8   0      349.36      380.74     45.89 o 
  10   8   0        0.35       44.42     43.55 o 
   1   9   0        2.31       31.66     41.72 o 
   3   9   0       52.21       83.18     40.26 o 
   5   9   0       78.52       92.74     40.20 o 
   7   9   0       93.51      136.42     93.29 o 
 -19   1   1       27.77      -14.11     37.53 o 
 -17   1   1        9.83      -25.88     29.12 o 
 -15   1   1      333.54      290.95     26.77 o 
 -13   1   1     1222.08     1257.69     40.16 o 
 -11   1   1      425.57      398.00     22.03 o 
  -9   1   1    18527.16    19950.39    227.22 o 
  -7   1   1     3533.02     3077.86     48.36 o 
  -5   1   1    27200.46    30853.16    284.49 o 
  -3   1   1     1672.71     1144.68     15.97 o 
  -1   1   1       67.20      157.81     31.49 o 
   1   1   1     1408.37     1129.73     17.88 o 
   3   1   1    10675.22    12349.19    117.67 o 
   5   1   1    18703.86    18719.42    177.26 o 
   7   1   1    12313.23    13702.30    135.92 o 
   9   1   1     1096.45     1059.96     25.89 o 
  11   1   1      372.19      399.87     27.46 o 
  13   1   1        0.56        7.60     18.58 o 
  15   1   1       84.02       60.23     27.01 o 
  17   1   1        7.12       27.43     40.90 o 
  19   1   1        5.49      -29.99     62.53 o 
 -18   2   1        6.58      -28.21     30.78 o 
 -16   2   1        0.74        7.51     34.03 o 
 -14   2   1      140.19      150.62     32.48 o 
 -12   2   1     1109.99      988.40     34.73 o 
 -10   2   1       27.38       29.42     17.73 o 
  -8   2   1     3794.87     3952.50     49.32 o 
  -6   2   1       53.83       48.37      9.64 o 
  -4   2   1    16637.26    18307.20    154.99 o 
  -2   2   1    22674.05    25181.19    280.85 o 
   0   2   1    12386.72    14569.62    177.11 o 
   2   2   1   101182.26   100831.03   2754.85 o 
   4   2   1      419.29      463.43     18.01 o 
   6   2   1    35569.46    37218.89    345.51 o 
   8   2   1       67.19       80.68     11.93 o 
  10   2   1     8829.28     8898.45     98.51 o 
  12   2   1       95.01       99.44     30.61 o 
  14   2   1      909.74      872.06     47.72 o 
  16   2   1       60.59       49.81     27.75 o 
  18   2   1        0.01       10.74     38.46 o 
 -17   3   1      284.42      210.49     87.63 o 
 -15   3   1        5.82       32.93     29.29 o 
 -13   3   1     1251.12     1188.11     33.44 o 
 -11   3   1      130.58      171.71     18.78 o 
  -9   3   1     3216.45     3181.74     41.15 o 
  -7   3   1        8.70       17.18     11.76 o 
  -5   3   1     4982.10     4759.72     56.05 o 
  -3   3   1      266.47      452.38     13.15 o 
  -1   3   1     8313.75     9652.18     97.48 o 
   1   3   1       70.53       59.28      8.58 o 
   3   3   1     7162.35     7831.35     95.57 o 
   5   3   1     2828.90     2763.55     46.33 o 
   7   3   1      500.72      542.86     23.61 o 
   9   3   1     3344.75     3195.70     46.81 o 
  11   3   1       50.58       29.19     19.44 o 
  13   3   1     1054.51     1171.05     53.83 o 
  15   3   1       50.98       58.47     81.06 o 
  17   3   1       32.93      105.33     38.91 o 
 -16   4   1      388.27      476.14     70.65 o 
 -14   4   1       26.78       -9.95     30.56 o 
 -12   4   1     3635.61     3755.42    132.18 o 
 -10   4   1      130.57      101.11     32.89 o 
  -8   4   1     7307.89     7517.20     97.61 o 
  -6   4   1      615.27      565.99     19.31 o 
  -4   4   1     8468.54     8577.15     92.13 o 
  -2   4   1      122.44      126.66     12.05 o 
   0   4   1     1219.52     1125.71     23.08 o 
   2   4   1     5240.68     5220.09     61.39 o 
   4   4   1     1395.62     1499.47     28.21 o 
   6   4   1     2891.14     3057.99     53.29 o 
   8   4   1     1169.25     1178.48     62.31 o 
  10   4   1      864.50      931.16     35.66 o 
  12   4   1     1136.94     1217.63     55.16 o 
  14   4   1       12.09       16.51     25.96 o 
  16   4   1      393.02      531.04     44.80 o 
 -15   5   1      194.01      212.20     41.33 o 
 -13   5   1       10.51       18.95     33.89 o 
 -11   5   1      716.69      735.08     45.57 o 
  -9   5   1      232.11      232.29     30.92 o 
  -7   5   1      134.82      126.44     21.47 o 
  -5   5   1      141.36      178.91     15.39 o 
  -3   5   1     3207.33     3148.26     57.45 o 
  -1   5   1     2121.52     2310.85     37.06 o 
   1   5   1     4914.99     4853.54     61.21 o 
   3   5   1     2977.24     2925.13     43.63 o 
   5   5   1     2873.58     2888.08     45.23 o 
   7   5   1     3180.23     3015.17     92.53 o 
   9   5   1       74.30       99.57     21.18 o 
  11   5   1      392.56      403.73     40.17 o 
  13   5   1        5.13      -10.92     45.55 o 
  15   5   1       10.58       31.31     51.85 o 
 -14   6   1       41.38       22.15     39.07 o 
 -12   6   1        5.55       -8.24     36.74 o 
 -10   6   1      223.75      247.96     39.22 o 
  -8   6   1       63.93       69.73     69.83 o 
  -6   6   1      536.54      479.71     29.02 o 
  -4   6   1        3.44      -11.78     26.18 o 
  -2   6   1      138.51      170.59     19.35 o 
   0   6   1        0.61        9.15     16.62 o 
   2   6   1       69.52      129.42     26.13 o 
   4   6   1      650.00      641.39     23.80 o 
   6   6   1      337.72      426.70     23.44 o 
   8   6   1      816.06      773.78     37.40 o 
  10   6   1      130.98      218.98     39.50 o 
  12   6   1      222.66      280.90     44.92 o 
  14   6   1        5.17      -20.27     42.65 o 
 -13   7   1        4.96       37.99     51.85 o 
 -11   7   1       65.66       62.98     42.11 o 
  -9   7   1        5.03       30.59     36.98 o 
  -7   7   1      459.64      523.88    114.47 o 
  -5   7   1        1.55        5.50     25.22 o 
  -3   7   1     1085.62     1225.06     41.74 o 
  -1   7   1       32.22       13.40     22.36 o 
   1   7   1     1018.01     1134.27     50.52 o 
   3   7   1      109.16      128.30     22.03 o 
   5   7   1      482.07      603.98     33.55 o 
   7   7   1      263.67      305.38     30.86 o 
   9   7   1       47.43       20.70     37.14 o 
  11   7   1       99.07       34.72     58.15 o 
  13   7   1       35.16       77.04     47.56 o 
 -10   8   1      123.34      157.31     47.56 o 
  -8   8   1      164.39      132.22     39.64 o 
  -6   8   1       51.12       19.08     29.38 o 
  -4   8   1      386.49      328.75     31.66 o 
  -2   8   1       66.76       63.08     28.44 o 
   0   8   1      289.68      267.60     40.73 o 
   2   8   1      208.82      188.02     37.31 o 
   4   8   1        0.22      -20.71     26.51 o 
   6   8   1       11.28      -13.90     33.74 o 
   8   8   1       43.36       39.34     40.86 o 
  10   8   1        3.43       30.24     43.86 o 
  -7   9   1        0.24        0.32     38.53 o 
  -5   9   1       49.11       50.22     31.97 o 
  -3   9   1       14.62      -17.80     37.90 o 
  -1   9   1      206.23      165.40     42.01 o 
   1   9   1       64.47       -7.65     37.85 o 
   3   9   1      266.84      176.35     43.09 o 
   5   9   1      106.58       49.55     40.36 o 
   7   9   1      136.49       95.67     64.08 o 
 -18   0   2      362.93      224.56     55.68 o 
 -16   0   2      518.99      487.44     54.22 o 
 -14   0   2      554.40      548.27     40.24 o 
 -12   0   2      889.62      897.79     42.96 o 
 -10   0   2      372.47      410.38     28.74 o 
  -8   0   2      230.33      208.32     22.91 o 
  -6   0   2     7815.95     8329.02    123.07 o 
  -4   0   2     4317.02     5166.31     68.63 o 
  -2   0   2    76424.76    73077.52    759.86 o 
   0   0   2     6046.58     5507.69     76.40 o 
   2   0   2    30354.58    30399.44    399.74 o 
   4   0   2    31237.62    31782.60    420.91 o 
   6   0   2      145.43      122.50     14.30 o 
   8   0   2    12574.66    12747.61    180.37 o 
  10   0   2      222.69      186.75     23.76 o 
  12   0   2     4762.92     4947.82     94.88 o 
  14   0   2        3.42      -33.96     38.70 o 
  16   0   2      481.17      473.76     62.44 o 
  18   0   2       18.56       56.05     55.14 o 
 -19   1   2       16.02      -12.79     38.46 o 
 -17   1   2       91.47       91.14     29.74 o 
 -15   1   2      144.57      187.11     25.70 o 
 -13   1   2       12.70       27.13     19.79 o 
 -11   1   2     2712.14     2635.14     46.57 o 
  -9   1   2      169.00      206.33     13.34 o 
  -7   1   2    22572.58    24149.83    229.34 o 
  -5   1   2       59.14       70.78      8.56 o 
  -3   1   2    34156.28    38709.09    352.72 o 
  -1   1   2     1710.36     1703.42     24.87 o 
   1   1   2    28825.20    32055.14    992.62 o 
   3   1   2     2153.31     2293.49     35.80 o 
   5   1   2     3922.47     4358.70     49.49 o 
   7   1   2      969.08      927.31     20.44 o 
   9   1   2      161.36      149.86     14.38 o 
  11   1   2     1847.69     1743.98     40.36 o 
  13   1   2       57.51       20.91     22.03 o 
  15   1   2      548.63      489.63     42.33 o 
  17   1   2       16.09       10.28     33.01 o 
  19   1   2       40.08       57.14     42.70 o 
 -18   2   2       25.98       47.49     43.35 o 
 -16   2   2        0.78      -26.09     28.35 o 
 -14   2   2      228.15      267.14     24.85 o 
 -12   2   2        2.51       -9.25     15.06 o 
 -10   2   2     3452.16     3308.97     52.58 o 
  -8   2   2      115.89      145.73     11.86 o 
  -6   2   2    14263.65    14288.74    125.03 o 
  -4   2   2       34.21       74.74      6.80 o 
  -2   2   2    35992.23    38412.65    410.43 o 
   0   2   2       10.97       81.30     20.11 o 
   2   2   2    15553.56    14923.63    168.12 o 
   4   2   2      584.75      508.60     17.60 o 
   6   2   2      308.14      293.76     18.08 o 
   8   2   2      634.61      782.19     26.69 o 
  10   2   2       23.55       36.23     12.95 o 
  12   2   2      635.53      677.20     39.58 o 
  14   2   2      244.81      278.11     36.58 o 
  16   2   2       71.29       88.96     37.15 o 
  18   2   2       44.71        8.63     63.81 o 
 -17   3   2       37.53       41.53     42.63 o 
 -15   3   2       51.72       17.90     27.91 o 
 -13   3   2      151.70      167.08     21.13 o 
 -11   3   2      124.45       85.21     17.65 o 
  -9   3   2       44.20       40.93     14.17 o 
  -7   3   2     6878.20     6531.12     66.27 o 
  -5   3   2     6449.20     6891.54     92.63 o 
  -3   3   2     6315.53     6541.85     69.25 o 
  -1   3   2    15259.80    16866.91    162.88 o 
   1   3   2     4079.24     4250.75     56.65 o 
   3   3   2    15024.97    15120.46    173.93 o 
   5   3   2       53.76       78.43     15.33 o 
   7   3   2     6655.00     6215.93     89.02 o 
   9   3   2     1525.37     1379.97     49.50 o 
  11   3   2      123.64      156.02     29.89 o 
  13   3   2       71.49       39.50     30.75 o 
  15   3   2        9.00       10.25     34.76 o 
  17   3   2        0.45       26.24     48.20 o 
 -16   4   2       24.64       -2.56     56.05 o 
 -14   4   2       26.40       68.89     37.50 o 
 -12   4   2        3.34      -27.09     20.73 o 
 -10   4   2       21.90      -28.26     37.97 o 
  -8   4   2      121.00       95.85     23.44 o 
  -6   4   2      306.08      360.80     15.42 o 
  -4   4   2      367.77      340.39     14.12 o 
  -2   4   2     3794.42     4342.99     60.71 o 
   0   4   2     2350.32     2707.07     37.73 o 
   2   4   2     1600.31     1845.68     30.58 o 
   4   4   2     6091.66     6336.55     86.31 o 
   6   4   2       14.10       18.38     19.81 o 
   8   4   2     1189.20     1080.71     35.69 o 
  10   4   2       48.40       83.52     22.57 o 
  12   4   2      242.13      138.46     62.41 o 
  14   4   2       76.97       69.24     31.28 o 
  16   4   2       62.35       36.51     58.97 o 
 -15   5   2        5.52       -8.74     36.33 o 
 -13   5   2       49.00       75.20     36.58 o 
 -11   5   2      120.71       77.73     38.98 o 
  -9   5   2       15.43       32.72     28.11 o 
  -7   5   2      124.95      119.58     21.44 o 
  -5   5   2      671.54      611.85     29.20 o 
  -3   5   2      116.86      148.79     17.87 o 
  -1   5   2     1928.75     1907.13     33.11 o 
   1   5   2       35.21       37.21     14.96 o 
   3   5   2     2237.12     2402.39     39.49 o 
   5   5   2      113.53      111.77     17.01 o 
   7   5   2     1673.38     1883.94     39.74 o 
   9   5   2      186.16      204.09     34.81 o 
  11   5   2      679.67      826.31     89.00 o 
  13   5   2       23.07       44.28     38.44 o 
  15   5   2      299.99      478.93     53.40 o 
 -14   6   2      417.28      459.21     48.16 o 
 -12   6   2      406.15      370.24     43.75 o 
 -10   6   2     2028.68     2188.49     71.03 o 
  -8   6   2     1034.70      936.04     58.42 o 
  -6   6   2     3979.41     4055.79    138.02 o 
  -4   6   2     1330.22     1216.30     36.94 o 
  -2   6   2     6430.30     6522.88    231.44 o 
   0   6   2        6.19      -13.02     15.88 o 
   2   6   2     3156.78     3319.09     50.89 o 
   4   6   2      440.90      373.81     21.40 o 
   6   6   2      203.18      239.90     21.41 o 
   8   6   2       99.15      132.09     22.13 o 
  10   6   2       25.59       34.52     36.21 o 
  12   6   2       31.32       68.32     61.16 o 
  14   6   2      304.87      419.37     54.31 o 
 -13   7   2      112.13      129.30     45.05 o 
 -11   7   2       16.29       17.99     37.05 o 
  -9   7   2      229.19      284.19     42.54 o 
  -7   7   2       18.66      -10.03     34.22 o 
  -5   7   2        1.12      -20.70     34.15 o 
  -3   7   2       66.49      109.69     24.91 o 
  -1   7   2      242.15      231.03     35.91 o 
   1   7   2      615.22      653.92     33.13 o 
   3   7   2      783.90      695.53     39.91 o 
   5   7   2      861.89      781.95    103.62 o 
   7   7   2      651.44      650.28     36.12 o 
   9   7   2      564.47      497.84     47.69 o 
  11   7   2       67.96       66.23     40.73 o 
  13   7   2       29.06       33.04     64.26 o 
 -10   8   2        2.96      -19.86     42.07 o 
  -8   8   2       27.35       -0.08     39.78 o 
  -6   8   2        1.57       31.19     37.14 o 
  -4   8   2      418.89      407.35     33.95 o 
  -2   8   2       24.35       56.73     37.11 o 
   0   8   2      825.44      838.48     39.55 o 
   2   8   2      260.12      327.56     95.39 o 
   4   8   2      647.78      727.32     48.80 o 
   6   8   2      581.40      729.98     40.07 o 
   8   8   2      386.08      389.48     47.44 o 
  10   8   2      286.60      380.31     49.74 o 
  -7   9   2      198.79      221.12     48.67 o 
  -5   9   2       21.97       72.71     38.71 o 
  -3   9   2      145.34      124.92     39.30 o 
  -1   9   2       28.81       71.20     37.38 o 
   1   9   2       23.18       98.14     41.17 o 
   3   9   2       51.52       60.97     51.67 o 
   5   9   2        9.09      -11.00     53.67 o 
   7   9   2       20.98       30.49     56.96 o 
 -19   1   3        2.70      -12.01     41.44 o 
 -17   1   3       14.07       23.35     26.82 o 
 -15   1   3       12.72       20.78     23.01 o 
 -13   1   3       56.40       43.05     20.97 o 
 -11   1   3      607.23      714.52     21.12 o 
  -9   1   3     3164.54     3054.84     39.65 o 
  -7   1   3     1577.70     1840.07     26.69 o 
  -5   1   3    28694.92    28885.02    268.58 o 
  -3   1   3     1436.28     1574.04     21.75 o 
  -1   1   3    22550.15    25126.09    232.13 o 
   1   1   3      564.17      566.27     15.38 o 
   3   1   3    17781.60    19361.06    265.24 o 
   5   1   3     5448.79     5145.92     57.01 o 
   7   1   3     1599.27     1623.46     26.93 o 
   9   1   3     1457.42     1418.89     27.97 o 
  11   1   3       13.68       14.95     13.87 o 
  13   1   3       46.53       29.53     39.60 o 
  15   1   3       43.79      112.84     34.70 o 
  17   1   3       42.62       53.81     36.34 o 
  19   1   3        2.01      -18.15     40.79 o 
 -18   2   3       39.49      134.14     44.03 o 
 -16   2   3      630.20      636.47     40.29 o 
 -14   2   3      574.70      584.06     29.32 o 
 -12   2   3      813.30      819.64     24.39 o 
 -10   2   3     1279.60     1342.04     33.18 o 
  -8   2   3      213.03      280.91     14.95 o 
  -6   2   3     1953.94     1890.57     29.29 o 
  -4   2   3      458.65      380.92      9.33 o 
  -2   2   3     2855.04     2741.26     40.30 o 
   0   2   3    21458.52    21652.62    236.69 o 
   2   2   3    15176.36    17147.57    193.55 o 
   4   2   3     9171.63     9302.58    115.24 o 
   6   2   3    15578.27    16564.50    195.36 o 
   8   2   3     1780.81     1665.69     28.78 o 
  10   2   3     4094.61     3947.81     74.39 o 
  12   2   3      546.54      545.58     54.71 o 
  14   2   3      982.19      966.09     51.74 o 
  16   2   3       11.15       24.41     32.79 o 
  18   2   3       27.81        4.66     40.07 o 
 -17   3   3       13.84       36.04     37.37 o 
 -15   3   3      181.90      229.13     32.06 o 
 -13   3   3       17.81      -28.00     21.36 o 
 -11   3   3       71.52       80.03     16.74 o 
  -9   3   3      463.66      416.04     18.97 o 
  -7   3   3        1.59       18.98      9.57 o 
  -5   3   3     2119.03     2423.78     36.24 o 
  -3   3   3       35.12       55.84     11.40 o 
  -1   3   3     1904.17     2280.44     39.94 o 
   1   3   3      357.63      319.19     14.44 o 
   3   3   3     1170.49     1045.23     34.25 o 
   5   3   3      971.26     1004.50     28.49 o 
   7   3   3       35.91        6.25     15.12 o 
   9   3   3     1056.56     1151.89     62.64 o 
  11   3   3       24.37       23.41     38.61 o 
  13   3   3      914.69     1025.04     51.63 o 
  15   3   3        8.03       42.09     34.73 o 
  17   3   3      300.07      317.19     45.48 o 
 -16   4   3      166.05       96.76     42.47 o 
 -14   4   3      171.44      185.54     28.06 o 
 -12   4   3     1392.04     1399.65     41.40 o 
 -10   4   3     1796.55     1710.23     42.61 o 
  -8   4   3     5868.68     5976.25    109.73 o 
  -6   4   3     6185.31     6177.90     70.19 o 
  -4   4   3    13634.50    14496.35    170.92 o 
  -2   4   3    10355.71    10657.25    109.86 o 
   0   4   3    21258.75    21572.29    209.45 o 
   2   4   3     1373.64     1355.11     32.43 o 
   4   4   3    10124.58    10269.42    129.28 o 
   6   4   3       12.22       30.23     19.68 o 
   8   4   3     2070.00     2301.18     53.90 o 
  10   4   3       20.45       48.02     27.19 o 
  12   4   3      127.73      104.25     60.76 o 
  14   4   3       42.78       29.61     34.27 o 
  16   4   3       76.52      -32.33     48.97 o 
 -15   5   3      201.34      228.33     51.48 o 
 -13   5   3      181.67      158.33     44.18 o 
 -11   5   3     1200.54     1142.02     53.58 o 
  -9   5   3       10.10      -16.41     30.40 o 
  -7   5   3     1144.02      996.16     58.85 o 
  -5   5   3      711.31      768.05     27.89 o 
  -3   5   3      277.79      349.23     26.25 o 
  -1   5   3      432.35      424.64     17.55 o 
   1   5   3     2849.51     2745.60     42.06 o 
   3   5   3      126.98      132.12     15.71 o 
   5   5   3     5870.68     5547.54     83.51 o 
   7   5   3      124.33       93.13     22.62 o 
   9   5   3     3028.80     2891.10     63.32 o 
  11   5   3      171.96      107.25     36.82 o 
  13   5   3      241.52      244.11     43.66 o 
  15   5   3       27.19       18.07     59.88 o 
 -14   6   3       70.48       85.57     69.28 o 
 -12   6   3       48.87       42.17     45.73 o 
 -10   6   3      217.56      248.41     48.38 o 
  -8   6   3       94.23       63.70     33.27 o 
  -6   6   3       71.64       60.80     22.39 o 
  -4   6   3        5.69        2.33     22.26 o 
  -2   6   3        0.27       -6.64     20.71 o 
   0   6   3      132.85       97.66     17.54 o 
   2   6   3       54.97       55.89     18.21 o 
   4   6   3       14.31       28.79     17.41 o 
   6   6   3       68.59       56.60     20.25 o 
   8   6   3      424.19      507.21     27.73 o 
  10   6   3        6.99       39.15     37.16 o 
  12   6   3      181.08      295.24    121.22 o 
  14   6   3        0.09       12.24     46.08 o 
 -13   7   3        1.70       -2.34     41.41 o 
 -11   7   3       27.04       -2.34     39.47 o 
  -9   7   3      159.56      193.41     41.83 o 
  -7   7   3       94.16      103.47     36.96 o 
  -5   7   3      724.23      831.31     37.24 o 
  -3   7   3       63.82       48.33     23.67 o 
  -1   7   3      691.43      791.81     78.70 o 
   1   7   3       10.08      -22.30     24.30 o 
   3   7   3      288.48      400.73     26.46 o 
   5   7   3      120.84      126.19     21.73 o 
   7   7   3        1.87       44.97     29.29 o 
   9   7   3      111.65      137.73     32.33 o 
  11   7   3       17.74       55.44     42.21 o 
  13   7   3       26.87       84.09     50.04 o 
 -10   8   3      187.83      185.37     45.99 o 
  -8   8   3      109.27       42.67     41.23 o 
  -6   8   3      478.72      350.39     47.03 o 
  -4   8   3      497.87      466.53     34.49 o 
  -2   8   3      611.37      546.90     47.78 o 
   0   8   3     1145.96     1061.39     43.05 o 
   2   8   3      115.34      136.41     27.65 o 
   4   8   3      551.01      520.51     72.84 o 
   6   8   3        5.88       11.35     37.61 o 
   8   8   3       73.85       64.15     33.36 o 
  10   8   3        4.13        8.28     44.76 o 
  -7   9   3       38.40       77.86     43.90 o 
  -5   9   3      101.90      167.19     43.90 o 
  -3   9   3        9.78        8.96     34.34 o 
  -1   9   3       89.25      141.33     44.73 o 
   1   9   3       74.65       62.60     51.76 o 
   3   9   3       91.27      118.86     41.98 o 
   5   9   3       63.61       36.83     67.28 o 
   7   9   3      101.55      157.95     76.31 o 
 -18   0   4      176.64      210.41     42.98 o 
 -16   0   4      317.84      291.76     44.52 o 
 -14   0   4     2243.12     2409.67     73.24 o 
 -12   0   4     2545.53     2440.53     98.59 o 
 -10   0   4     2744.30     2956.76     95.67 o 
  -8   0   4     5699.44     5418.18     71.78 o 
  -6   0   4     1527.65     1748.71     29.77 o 
  -4   0   4    17114.27    16323.21    278.54 o 
  -2   0   4     4555.50     4283.88     54.75 o 
   0   0   4    29041.92    26372.71    281.60 o 
   2   0   4    40783.16    41228.17    769.34 o 
   4   0   4      484.38      638.06     24.46 o 
   6   0   4     5473.97     5677.39    170.88 o 
   8   0   4     4046.64     4043.67     58.99 o 
  10   0   4     1106.59     1134.09     36.40 o 
  12   0   4     3300.42     3352.31    117.03 o 
  14   0   4      383.29      446.93     57.33 o 
  16   0   4     1243.20     1154.74     85.08 o 
  18   0   4       62.13      102.97     58.42 o 
 -17   1   4      185.66      171.03     32.01 o 
 -15   1   4       19.01       23.22     26.17 o 
 -13   1   4      362.44      403.15     35.60 o 
 -11   1   4      173.03      181.78     15.07 o 
  -9   1   4      129.88      155.14     15.53 o 
  -7   1   4     7076.37     7586.37     74.36 o 
  -5   1   4      791.17      890.07     16.73 o 
  -3   1   4    33497.63    36386.80    271.19 o 
  -1   1   4      376.28      359.18     10.69 o 
   1   1   4    26025.76    28933.94    267.50 o 
   3   1   4     2367.52     2539.97     36.12 o 
   5   1   4     9745.46     9411.85    118.96 o 
   7   1   4       51.54       78.54      9.05 o 
   9   1   4      295.95      249.42     14.88 o 
  11   1   4       89.21      100.73     20.49 o 
  13   1   4       54.16       33.05     28.07 o 
  15   1   4      201.57      150.98     64.90 o 
  17   1   4        3.39       -8.94     37.16 o 
 -18   2   4       14.19       18.25     42.66 o 
 -16   2   4        0.23       29.85     30.79 o 
 -14   2   4        3.10       30.49     31.44 o 
 -12   2   4      208.55      208.18     18.29 o 
 -10   2   4      363.76      320.70     20.66 o 
  -8   2   4     1204.65     1069.17     24.26 o 
  -6   2   4     3088.12     2987.08     40.17 o 
  -4   2   4     5402.98     4915.15     54.91 o 
  -2   2   4    13958.61    14400.39    162.42 o 
   0   2   4    15291.14    14456.99    163.93 o 
   2   2   4    17865.00    19327.85    218.86 o 
   4   2   4     6305.77     6145.92     84.03 o 
   6   2   4     2939.41     3058.27     53.93 o 
   8   2   4     1300.99     1360.79     36.58 o 
  10   2   4      409.89      461.44     27.46 o 
  12   2   4        8.31        0.62     20.89 o 
  14   2   4        5.19       31.14     31.68 o 
  16   2   4       26.14       26.19     51.67 o 
  18   2   4        2.05       29.84     88.73 o 
 -17   3   4       32.77       14.36     42.29 o 
 -15   3   4        6.26       -9.61     29.77 o 
 -13   3   4      181.34      205.38     22.84 o 
 -11   3   4      219.93      216.69     42.38 o 
  -9   3   4     3212.91     3206.32     47.92 o 
  -7   3   4     1533.65     1508.93     28.29 o 
  -5   3   4     3395.79     3331.78     43.57 o 
  -3   3   4    14457.44    14803.64    212.03 o 
  -1   3   4       82.06       71.76      9.17 o 
   1   3   4    13752.66    14593.14    170.07 o 
   3   3   4       32.19       20.10     13.58 o 
   5   3   4     7062.01     7201.72     99.11 o 
   7   3   4     3432.43     3033.27     57.55 o 
   9   3   4      137.56      124.55     27.53 o 
  11   3   4     1385.81     1243.94     59.93 o 
  13   3   4       11.85       49.11     48.02 o 
  15   3   4      144.20      231.31     57.51 o 
  17   3   4       49.09      161.02     62.62 o 
 -16   4   4       19.91       36.50     30.73 o 
 -14   4   4       97.13      121.37     27.77 o 
 -12   4   4       40.95       60.58     23.29 o 
 -10   4   4       81.75       98.31     22.09 o 
  -8   4   4      312.94      315.43     42.50 o 
  -6   4   4      341.88      300.85     17.71 o 
  -4   4   4     1886.43     2017.28     38.63 o 
  -2   4   4        6.39       10.40     14.32 o 
   0   4   4      731.84      789.76     22.71 o 
   2   4   4     2335.85     2495.07     44.47 o 
   4   4   4     2071.35     2075.27     73.36 o 
   6   4   4      718.95      720.74     29.50 o 
   8   4   4     2510.32     2643.58     75.69 o 
  10   4   4       95.00       61.54     23.32 o 
  12   4   4      760.26      702.13     43.16 o 
  14   4   4       69.98       65.51     33.69 o 
  16   4   4      202.48      135.70     66.17 o 
 -15   5   4      128.83      118.85     62.44 o 
 -13   5   4      311.15      347.73     38.32 o 
 -11   5   4      273.53      201.18     34.52 o 
  -9   5   4      435.11      502.38     40.16 o 
  -7   5   4      116.30      101.19     60.52 o 
  -5   5   4      468.53      484.65     25.00 o 
  -3   5   4       75.10       46.68     18.43 o 
  -1   5   4      741.04      758.57     20.73 o 
   1   5   4      676.73      653.33     21.51 o 
   3   5   4      883.22      872.79     29.19 o 
   5   5   4      420.07      499.84     26.39 o 
   7   5   4       90.93       56.53     22.60 o 
   9   5   4        7.39       10.85     24.62 o 
  11   5   4        1.15       30.40     35.39 o 
  13   5   4        1.71      -24.30     45.09 o 
  15   5   4       65.54      165.22     63.35 o 
 -14   6   4       22.20        2.36     75.86 o 
 -12   6   4      126.50      104.60     39.25 o 
 -10   6   4      351.30      325.83     41.12 o 
  -8   6   4     1312.34     1368.31     55.92 o 
  -6   6   4      938.24     1025.12     49.25 o 
  -4   6   4     5571.82     5568.29     87.07 o 
  -2   6   4     2623.56     2635.59     54.46 o 
   0   6   4     7253.97     7556.05    130.71 o 
   2   6   4     4108.15     3793.34    126.25 o 
   4   6   4     2230.57     2383.80     60.11 o 
   6   6   4     1440.49     1361.49     42.14 o 
   8   6   4      458.65      529.86     34.34 o 
  10   6   4      344.72      449.79     36.07 o 
  12   6   4       23.23       94.02     55.32 o 
  14   6   4       13.51       63.73     48.85 o 
 -13   7   4      120.86       33.46     39.39 o 
 -11   7   4      135.52       93.80     47.10 o 
  -9   7   4      777.88      717.88     97.86 o 
  -7   7   4      108.07      135.09     39.62 o 
  -5   7   4      831.82      812.29     37.41 o 
  -3   7   4       93.53      101.38     25.79 o 
  -1   7   4       58.42       60.39     24.50 o 
   1   7   4      272.50      338.59     29.25 o 
   3   7   4      286.63      191.74     33.94 o 
   5   7   4      217.19      259.87     25.32 o 
   7   7   4      987.59      895.05     35.28 o 
   9   7   4      204.06      223.29     42.60 o 
  11   7   4      486.56      428.55     51.41 o 
  13   7   4       66.90       14.36     70.93 o 
 -10   8   4       54.72       38.07     43.62 o 
  -8   8   4       28.68       24.05     40.47 o 
  -6   8   4        3.21      -28.37     40.92 o 
  -4   8   4        7.02       74.08     30.24 o 
  -2   8   4        6.64      -43.63     29.08 o 
   0   8   4        1.60      -21.94     37.90 o 
   2   8   4       18.35       36.26     27.45 o 
   4   8   4        2.24      -12.31     36.14 o 
   6   8   4       89.99      114.08     40.08 o 
   8   8   4       13.25       58.67     40.90 o 
  10   8   4      180.56      184.81     50.95 o 
  -7   9   4       23.17       28.91     44.24 o 
  -5   9   4       43.07       78.87     44.43 o 
  -3   9   4      139.32      175.81     35.77 o 
  -1   9   4       61.85       27.00     30.02 o 
   1   9   4      176.68      180.05     46.83 o 
   3   9   4       35.73       -1.28     42.48 o 
   5   9   4      114.44       70.79     49.29 o 
   7   9   4        1.76      -15.06     43.46 o 
 -17   1   5       11.08       -9.37     44.78 o 
 -15   1   5      130.38      130.69     25.93 o 
 -13   1   5       13.05       31.51     21.48 o 
 -11   1   5      142.63      164.40     20.02 o 
  -9   1   5      230.26      264.26     14.88 o 
  -7   1   5    10052.83    10415.14     97.83 o 
  -5   1   5     3284.57     3007.27     30.96 o 
  -3   1   5    13176.67    13843.42    109.65 o 
  -1   1   5    14174.73    13755.55    109.12 o 
   1   1   5     3137.87     2831.89     32.88 o 
   3   1   5    24580.89    23735.91    266.74 o 
   5   1   5      736.99      620.85     22.33 o 
   7   1   5    17944.10    18178.43    353.12 o 
   9   1   5        5.59        4.33     18.22 o 
  11   1   5     1484.69     1473.79    107.78 o 
  13   1   5      173.90      243.56     52.58 o 
  15   1   5       14.60       23.75     35.15 o 
  17   1   5      102.03      104.01     40.49 o 
 -18   2   5       10.45       22.21     34.56 o 
 -16   2   5      505.59      474.88     39.95 o 
 -14   2   5       81.14       75.94     30.78 o 
 -12   2   5     3249.81     3257.88     55.94 o 
 -10   2   5     1261.95     1138.81     29.30 o 
  -8   2   5     5397.63     5249.68     58.31 o 
  -6   2   5     2941.38     2955.03     40.57 o 
  -4   2   5     7699.46     7530.73     79.84 o 
  -2   2   5    18824.93    19709.23    230.59 o 
   0   2   5      520.12      597.76     18.81 o 
   2   2   5    15854.37    16804.38    195.30 o 
   4   2   5    10064.90    11004.37    138.12 o 
   6   2   5      419.13      406.56     23.24 o 
   8   2   5     2080.89     1930.55     45.69 o 
  10   2   5      127.36      114.84     22.25 o 
  12   2   5      445.80      385.78     30.16 o 
  14   2   5      433.71      378.63     32.37 o 
  16   2   5       55.72       57.05     49.02 o 
  18   2   5      254.87      233.69     46.30 o 
 -17   3   5       10.26        1.27     35.44 o 
 -15   3   5      410.21      485.09     37.09 o 
 -13   3   5       24.85       30.58     28.33 o 
 -11   3   5     1645.11     1578.14     42.08 o 
  -9   3   5       87.67      121.69     21.51 o 
  -7   3   5     2051.80     1835.98     31.29 o 
  -5   3   5     4826.74     5219.33     61.81 o 
  -3   3   5     1810.51     1842.72     66.00 o 
  -1   3   5    12656.31    14731.90    169.50 o 
   1   3   5       33.16       22.62     11.65 o 
   3   3   5     6648.82     6889.45     93.86 o 
   5   3   5      166.81      270.60     21.59 o 
   7   3   5      825.03      603.05     28.41 o 
   9   3   5       56.42       41.65     19.56 o 
  11   3   5        6.06       -2.00     21.23 o 
  13   3   5        8.83       29.93     22.71 o 
  15   3   5       19.73        7.19     53.43 o 
  17   3   5       32.62       15.39     44.87 o 
 -16   4   5       35.69       24.01     32.54 o 
 -14   4   5        0.28       37.72     31.34 o 
 -12   4   5        5.68       22.90     23.45 o 
 -10   4   5      697.37      769.62     33.34 o 
  -8   4   5       48.23       47.91     20.59 o 
  -6   4   5     3635.21     3856.23     60.16 o 
  -4   4   5      152.44      188.27     18.27 o 
  -2   4   5    12851.79    13092.13    197.45 o 
   0   4   5     3056.94     2966.99     48.39 o 
   2   4   5    15477.00    15459.47    184.19 o 
   4   4   5     6187.20     5793.54     85.49 o 
   6   4   5     6957.54     7306.11    203.01 o 
   8   4   5     1500.07     1554.90     45.71 o 
  10   4   5     2420.11     2365.47    209.41 o 
  12   4   5      247.54      201.25     47.81 o 
  14   4   5      164.19      134.52     71.53 o 
  16   4   5       12.89      -13.87     35.95 o 
 -15   5   5      152.02      138.57     63.90 o 
 -13   5   5      303.08      307.94     81.06 o 
 -11   5   5      394.40      412.76     37.64 o 
  -9   5   5     1218.19     1083.33    135.01 o 
  -7   5   5     2250.00     2210.90     63.91 o 
  -5   5   5        2.86      -17.50     16.74 o 
  -3   5   5     2179.05     2274.60     46.79 o 
  -1   5   5     1482.89     1323.59     36.06 o 
   1   5   5     1031.42     1075.87     29.73 o 
   3   5   5     1806.40     1619.68     39.74 o 
   5   5   5       64.51       70.65     26.85 o 
   7   5   5      667.16      588.09     43.13 o 
   9   5   5      558.08      481.70     34.17 o 
  11   5   5       26.96       41.53     29.84 o 
  13   5   5      273.78      271.66     45.42 o 
  15   5   5       13.11      -45.96     45.34 o 
 -14   6   5      160.85      153.87     38.97 o 
 -12   6   5       24.76      -13.53     36.32 o 
 -10   6   5      205.90      194.60     38.40 o 
  -8   6   5      241.33      263.80     35.92 o 
  -6   6   5       16.55       36.43     33.45 o 
  -4   6   5      343.59      357.09     40.66 o 
  -2   6   5      623.20      563.84     29.81 o 
   0   6   5      383.67      438.41     28.84 o 
   2   6   5     1026.47      906.95     35.53 o 
   4   6   5      105.56       44.22     21.72 o 
   6   6   5       32.03       36.06     25.54 o 
   8   6   5       85.65       83.66     25.71 o 
  10   6   5       22.30       75.85     30.19 o 
  12   6   5      133.19      189.54     47.38 o 
  14   6   5        7.84       11.68     58.42 o 
 -11   7   5       46.20       13.14     39.73 o 
  -9   7   5      401.57      324.84     71.84 o 
  -7   7   5      153.83      126.66     39.50 o 
  -5   7   5      142.52      153.08     38.34 o 
  -3   7   5      275.96      278.60     30.13 o 
  -1   7   5        5.39      -18.78     24.45 o 
   1   7   5      542.06      623.97     34.82 o 
   3   7   5       86.14      100.38     27.06 o 
   5   7   5      345.48      407.25     33.66 o 
   7   7   5       37.09       46.45     24.77 o 
   9   7   5       28.18      107.64     32.54 o 
  11   7   5       21.64       55.06     45.29 o 
 -10   8   5       23.25        7.97     49.02 o 
  -8   8   5       16.15       83.74     42.08 o 
  -6   8   5        3.55       -0.65     39.37 o 
  -4   8   5       66.96       88.09     38.25 o 
  -2   8   5      383.65      304.09     32.00 o 
   0   8   5      303.31      242.97     32.53 o 
   2   8   5      592.50      558.56     59.88 o 
   4   8   5      370.36      319.64     41.36 o 
   6   8   5       99.04      103.43     45.21 o 
   8   8   5       97.93      146.21     44.60 o 
  10   8   5        6.97       89.04     48.84 o 
  -5   9   5       64.63       69.69     43.72 o 
  -3   9   5        5.59       31.47     45.55 o 
  -1   9   5       69.94       48.03     33.06 o 
   1   9   5       11.49       56.65     34.81 o 
   3   9   5      134.43      206.70     45.89 o 
   5   9   5       47.77       35.76     44.89 o 
 -18   0   6      207.43      190.71     44.81 o 
 -16   0   6        3.79       35.50     36.78 o 
 -14   0   6     2472.94     2591.00     86.90 o 
 -12   0   6       69.64       62.37     72.84 o 
 -10   0   6     9165.18     9407.04    156.30 o 
  -8   0   6       85.90       96.77     14.37 o 
  -6   0   6    18017.31    18502.71    227.11 o 
  -4   0   6     1621.10     1649.88     33.09 o 
  -2   0   6    38151.33    40201.97    427.40 o 
   0   0   6    26439.88    29149.36    315.56 o 
   2   0   6     5103.64     5223.65     73.25 o 
   4   0   6     7322.33     6839.49    114.96 o 
   6   0   6     1385.46     1393.23     43.76 o 
   8   0   6       43.78       29.76     23.02 o 
  10   0   6     2101.27     1952.10     99.59 o 
  12   0   6        7.13       -1.10     36.70 o 
  14   0   6     1214.24      899.15     74.31 o 
  16   0   6       39.93       53.86     54.59 o 
  18   0   6      131.63      228.94     66.27 o 
 -17   1   6      222.39      285.99     38.43 o 
 -15   1   6       91.31       96.78     26.14 o 
 -13   1   6     1206.01     1181.32     37.85 o 
 -11   1   6      579.85      643.45     26.94 o 
  -9   1   6     1268.08     1173.08     24.62 o 
  -7   1   6     1157.11     1301.75     24.26 o 
  -5   1   6       81.42       84.55      8.53 o 
  -3   1   6     1603.56     1612.62     21.51 o 
  -1   1   6       57.85       58.32      8.51 o 
   1   1   6     7955.20     8437.13     71.01 o 
   3   1   6      439.00      312.24     11.68 o 
   5   1   6    11563.55    11400.33    177.71 o 
   7   1   6      225.35      200.91     19.44 o 
   9   1   6     5176.57     4984.60     94.98 o 
  11   1   6       19.76       26.05     21.90 o 
  13   1   6      565.92      567.88     36.21 o 
  15   1   6       95.98      144.20     37.40 o 
  17   1   6       37.96       40.62     40.33 o 
 -18   2   6       30.65       89.07     37.63 o 
 -16   2   6      126.74      165.93     34.56 o 
 -14   2   6       28.94       68.85     36.91 o 
 -12   2   6       91.64       87.86     26.65 o 
 -10   2   6        7.53        4.00     13.96 o 
  -8   2   6      616.73      583.11     19.03 o 
  -6   2   6       46.22      117.12     42.40 o 
  -4   2   6     7998.31     8635.52     91.41 o 
  -2   2   6     1742.49     1616.19     26.65 o 
   0   2   6    21340.53    23146.98    246.95 o 
   2   2   6     2668.04     2765.21     48.27 o 
   4   2   6     9198.85     9111.49     97.04 o 
   6   2   6      322.86      399.69     26.24 o 
   8   2   6     1738.63     1636.30     43.40 o 
  10   2   6        6.22        2.04     27.22 o 
  12   2   6      516.57      588.43     34.35 o 
  14   2   6       38.35        7.30     27.50 o 
  16   2   6       63.93      110.57     40.46 o 
 -17   3   6       44.77       36.51     35.90 o 
 -15   3   6       52.33       41.94     41.84 o 
 -13   3   6       68.30       72.83     39.29 o 
 -11   3   6     1461.96     1517.12     37.62 o 
  -9   3   6     1823.30     1778.56     59.22 o 
  -7   3   6     5262.13     5193.14     78.83 o 
  -5   3   6    14705.37    14787.01    176.48 o 
  -3   3   6      814.25      859.39     33.50 o 
  -1   3   6    16476.23    16430.17    189.65 o 
   1   3   6       78.75       91.48     34.64 o 
   3   3   6    11132.67    11193.26    155.59 o 
   5   3   6     2185.94     2203.21     61.83 o 
   7   3   6     1763.93     1849.15     46.82 o 
   9   3   6     1875.68     1827.47     49.06 o 
  11   3   6        0.18      -14.18     21.81 o 
  13   3   6       94.47       49.17     27.22 o 
  15   3   6       20.99      -17.68     29.67 o 
  17   3   6       18.92       68.50     35.84 o 
 -16   4   6       20.68      -47.92     32.45 o 
 -14   4   6      423.58      351.02     36.75 o 
 -12   4   6       55.91       38.22     33.11 o 
 -10   4   6     2632.55     2556.13     56.28 o 
  -8   4   6        2.84       46.85     20.93 o 
  -6   4   6     5327.90     5229.24    118.03 o 
  -4   4   6       27.19       41.28     17.14 o 
  -2   4   6     4887.48     4667.84     89.59 o 
   0   4   6     1914.89     1866.36     36.62 o 
   2   4   6       16.03        4.60     15.34 o 
   4   4   6     2862.49     2783.34     54.54 o 
   6   4   6      706.00      612.20     36.20 o 
   8   4   6      637.96      500.29     31.80 o 
  10   4   6        5.58       12.95     26.23 o 
  12   4   6       78.23       46.02     26.53 o 
  14   4   6       42.64       50.33     36.83 o 
  16   4   6       14.96       42.33     37.47 o 
 -15   5   6       59.63       33.13     43.18 o 
 -13   5   6       35.27       94.62     40.62 o 
 -11   5   6      113.23       83.32     34.26 o 
  -9   5   6      181.44      231.55     41.90 o 
  -7   5   6      187.61      131.14     36.15 o 
  -5   5   6      652.70      615.99     43.89 o 
  -3   5   6      465.14      462.53     44.17 o 
  -1   5   6     1622.32     1632.63     53.27 o 
   1   5   6      991.05     1017.99     30.26 o 
   3   5   6     1535.55     1563.36     43.45 o 
   5   5   6      642.53      573.97     29.61 o 
   7   5   6      164.14      232.26     27.50 o 
   9   5   6      196.22      188.96     32.14 o 
  11   5   6        9.37       30.28     28.85 o 
  13   5   6       27.71       10.86     40.01 o 
  15   5   6       16.52      -35.46     42.96 o 
 -14   6   6       12.09       35.99     39.84 o 
 -12   6   6       21.24        1.01     49.84 o 
 -10   6   6       15.42        5.77     33.33 o 
  -8   6   6        1.52       13.70     30.79 o 
  -6   6   6       30.83       25.75     32.67 o 
  -4   6   6       95.71       97.43     23.66 o 
  -2   6   6       79.69       70.30     22.28 o 
   0   6   6     2146.98     2112.09     50.76 o 
   2   6   6     1783.34     1613.64     57.81 o 
   4   6   6     3375.08     3421.88     70.70 o 
   6   6   6     1922.08     1675.04     48.23 o 
   8   6   6     1933.41     1944.21    124.97 o 
  10   6   6      435.95      362.54     35.10 o 
  12   6   6      580.68      689.86     67.64 o 
  14   6   6       80.29       92.01     60.61 o 
 -11   7   6      223.70      176.76     43.67 o 
  -9   7   6      306.09      289.31     43.46 o 
  -7   7   6     1123.29     1131.64     55.83 o 
  -5   7   6      333.12      252.04     39.08 o 
  -3   7   6      717.41      648.33     62.15 o 
  -1   7   6        6.24       16.88     24.87 o 
   1   7   6       46.19       23.96     27.39 o 
   3   7   6      220.80      242.14     31.98 o 
   5   7   6       91.31       50.61     29.69 o 
   7   7   6      231.49      273.12     33.04 o 
   9   7   6       73.42       20.62     32.62 o 
  11   7   6      217.67      218.90     57.87 o 
  -8   8   6      175.79      178.38     45.05 o 
  -6   8   6      361.15      316.42     49.24 o 
  -4   8   6       72.75       82.36     43.41 o 
  -2   8   6      367.39      414.73     36.40 o 
   0   8   6        5.45      -36.21     29.32 o 
   2   8   6      237.79      289.81     33.52 o 
   4   8   6        2.20      -16.14     30.40 o 
   6   8   6      130.02      140.37     34.27 o 
   8   8   6        1.74       34.94     43.49 o 
  -5   9   6       14.81      -11.71     43.18 o 
  -3   9   6        0.69       13.92    124.69 o 
  -1   9   6       20.48      -32.55     30.78 o 
   1   9   6       49.89       34.92     33.95 o 
   3   9   6       93.83      108.72     46.01 o 
   5   9   6      175.24      151.85     48.08 o 
 -17   1   7        9.02       26.07     36.54 o 
 -15   1   7       48.29      110.86     34.53 o 
 -13   1   7       77.87       95.84     23.92 o 
 -11   1   7      418.04      438.22     25.16 o 
  -9   1   7     5288.31     5381.98     62.56 o 
  -7   1   7       14.64       50.61      8.60 o 
  -5   1   7    13216.17    13370.21    110.17 o 
  -3   1   7     2155.00     1575.99     22.75 o 
  -1   1   7     2357.54     1956.36     26.03 o 
   1   1   7     4091.20     3710.03     39.02 o 
   3   1   7       16.85       36.60     11.46 o 
   5   1   7     9155.36     9416.50    109.24 o 
   7   1   7     1173.00     1127.61     30.80 o 
   9   1   7     1878.90     1966.23     55.89 o 
  11   1   7      423.03      375.24     31.52 o 
  13   1   7       41.17       58.53     28.85 o 
  15   1   7       15.50      -29.43     35.14 o 
  17   1   7       14.27       -6.86     40.98 o 
 -16   2   7        0.19       -8.62     32.89 o 
 -14   2   7       38.23      100.72     32.94 o 
 -12   2   7     1634.75     1631.72     51.12 o 
 -10   2   7       39.39       11.23     18.10 o 
  -8   2   7     8813.46     8737.23     88.67 o 
  -6   2   7      124.69      112.92     13.39 o 
  -4   2   7    26735.19    27795.18    235.41 o 
  -2   2   7      188.79      216.83     12.47 o 
   0   2   7    34195.57    36445.09    340.52 o 
   2   2   7     2768.69     2413.68     36.83 o 
   4   2   7     3920.31     3800.11     49.47 o 
   6   2   7     1068.10      884.13     32.64 o 
   8   2   7       15.89       -7.60     18.46 o 
  10   2   7       31.22       16.75     19.19 o 
  12   2   7       48.51       44.10     31.18 o 
  14   2   7        1.32      -28.51     33.32 o 
  16   2   7      112.40       88.34     43.05 o 
 -17   3   7       11.83       30.59     45.85 o 
 -15   3   7      732.49      779.05     46.34 o 
 -13   3   7      164.44      149.72     46.00 o 
 -11   3   7     1866.17     1954.16     43.59 o 
  -9   3   7      700.37      705.22     27.61 o 
  -7   3   7      964.19      800.45     31.59 o 
  -5   3   7      932.36      837.04     36.05 o 
  -3   3   7        7.27       11.58     18.27 o 
  -1   3   7     1377.19     1072.63     28.10 o 
   1   3   7      264.12      243.27     18.08 o 
   3   3   7     1237.94     1074.60     32.19 o 
   5   3   7      896.04     1007.93     34.23 o 
   7   3   7     1892.09     1797.81     47.67 o 
   9   3   7      255.21      303.71     28.71 o 
  11   3   7     1289.38     1060.29     43.41 o 
  13   3   7        3.49       40.29     26.48 o 
  15   3   7      184.88       97.56     51.40 o 
  17   3   7       43.95       17.84     34.27 o 
 -16   4   7        4.04       44.68     41.41 o 
 -14   4   7      300.23      318.11     36.17 o 
 -12   4   7      102.61      179.28     28.56 o 
 -10   4   7      397.86      363.75     29.86 o 
  -8   4   7      463.26      548.30     31.36 o 
  -6   4   7      286.48      326.61     31.52 o 
  -4   4   7     1447.45     1273.64     63.62 o 
  -2   4   7      171.84      174.39     28.06 o 
   0   4   7     1350.21     1194.26     30.18 o 
   2   4   7     4760.62     4487.64    131.19 o 
   4   4   7       29.33       33.22     20.57 o 
   6   4   7     4757.89     4856.57    148.13 o 
   8   4   7        3.82       20.79     24.91 o 
  10   4   7     2214.92     2346.24     74.10 o 
  12   4   7       11.41       28.40     27.59 o 
  14   4   7      424.15      434.96     61.98 o 
  16   4   7        6.11      -38.95     39.58 o 
 -15   5   7        2.60      -22.52     70.76 o 
 -13   5   7        7.90       18.69     33.26 o 
 -11   5   7       30.87       31.85     31.45 o 
  -9   5   7      881.68      759.04     57.51 o 
  -7   5   7     1727.27     1563.77     55.63 o 
  -5   5   7     4691.15     4263.14    132.73 o 
  -3   5   7     5647.07     5449.39     84.05 o 
  -1   5   7     5186.80     4761.63    319.31 o 
   1   5   7     2519.62     2184.37     92.93 o 
   3   5   7     2539.57     2629.20     54.80 o 
   5   5   7      331.24      367.03     33.03 o 
   7   5   7       14.04       14.40     25.65 o 
   9   5   7      108.81      100.88     29.79 o 
  11   5   7      125.00       35.16     31.02 o 
  13   5   7      169.63      109.62     44.68 o 
  15   5   7        3.38       25.68     43.04 o 
 -12   6   7       85.94       36.54     38.64 o 
 -10   6   7       41.39        7.13     36.34 o 
  -8   6   7       71.59       89.08     35.57 o 
  -6   6   7        4.00        5.40     46.46 o 
  -4   6   7       20.76       20.13     23.14 o 
  -2   6   7        4.60       21.13     22.25 o 
   0   6   7      268.73      246.29     36.41 o 
   2   6   7       50.99       23.58     31.95 o 
   4   6   7        3.85        0.43     31.03 o 
   6   6   7        1.72       33.10     25.91 o 
   8   6   7      119.08      140.91     29.62 o 
  10   6   7       33.16       47.64     30.93 o 
  12   6   7        2.40       64.22     46.92 o 
 -11   7   7        0.17      -10.76     36.23 o 
  -9   7   7       57.47       53.34     38.86 o 
  -7   7   7      152.66      166.19     41.36 o 
  -5   7   7      197.30      187.20     40.16 o 
  -3   7   7      505.79      545.42     35.43 o 
  -1   7   7      309.53      355.24     31.31 o 
   1   7   7      567.38      579.41     42.29 o 
   3   7   7       94.34      161.87     31.17 o 
   5   7   7      561.18      636.27     48.39 o 
   7   7   7       53.15       81.58     39.24 o 
   9   7   7      206.84      295.93     37.77 o 
  11   7   7       31.24       78.26     35.37 o 
  -8   8   7       12.18       14.01     63.35 o 
  -6   8   7       43.73       75.67     44.28 o 
  -4   8   7       49.96       93.29     43.88 o 
  -2   8   7      114.44       96.69     31.03 o 
   0   8   7       76.39       58.19     37.92 o 
   2   8   7      275.60      201.14     34.19 o 
   4   8   7      112.00      131.01     35.13 o 
   6   8   7      173.07      200.76     38.76 o 
   8   8   7      359.08      329.19     54.09 o 
  -3   9   7      155.48       76.02     45.17 o 
  -1   9   7        0.11       -2.18     34.85 o 
   1   9   7       73.49        5.53     56.47 o 
   3   9   7        1.46       16.19     36.45 o 
 -16   0   8       89.93      120.31     71.75 o 
 -14   0   8       23.43       68.14     36.80 o 
 -12   0   8       71.92       29.12     30.33 o 
 -10   0   8     2015.37     1953.46     67.92 o 
  -8   0   8      364.50      370.97     44.82 o 
  -6   0   8    14360.91    14441.20    171.33 o 
  -4   0   8      692.26      636.41     24.17 o 
  -2   0   8    52841.98    53964.99    656.80 o 
   0   0   8      659.53      658.78     24.27 o 
   2   0   8    47234.34    46181.75    537.97 o 
   4   0   8      531.40      589.81     73.57 o 
   6   0   8     7149.83     6966.60    183.12 o 
   8   0   8      192.20      182.45     56.78 o 
  10   0   8      778.30      934.91     49.49 o 
  12   0   8        9.08       22.82     46.92 o 
  14   0   8       23.15      106.80     56.60 o 
  16   0   8       13.20      -33.23     53.86 o 
 -17   1   8      236.54      212.49     41.75 o 
 -15   1   8       10.11       39.41     31.76 o 
 -13   1   8      998.11     1031.22     45.89 o 
 -11   1   8       42.58       31.31     20.88 o 
  -9   1   8     2945.98     2858.92     49.67 o 
  -7   1   8      301.82      330.55     20.60 o 
  -5   1   8      391.80      374.75     14.08 o 
  -3   1   8      420.17      305.53     13.99 o 
  -1   1   8      846.68      923.20     19.21 o 
   1   1   8       51.19       20.14     11.26 o 
   3   1   8     1628.15     1647.10     27.02 o 
   5   1   8       54.88       37.39     14.73 o 
   7   1   8     1388.46     1293.60     50.81 o 
   9   1   8      574.08      453.03     38.24 o 
  11   1   8      303.85      286.61     31.04 o 
  13   1   8      201.87      228.34     32.85 o 
  15   1   8       46.36       71.36     40.98 o 
  17   1   8        4.96       22.30     49.11 o 
 -16   2   8      389.29      460.76     54.06 o 
 -14   2   8      227.86      236.29     34.32 o 
 -12   2   8      689.79      662.27     39.74 o 
 -10   2   8      104.75      146.74     22.33 o 
  -8   2   8      740.04      666.93     26.73 o 
  -6   2   8       55.38       36.56     12.88 o 
  -4   2   8     1571.38     1495.11     26.12 o 
  -2   2   8      881.40      753.21     19.37 o 
   0   2   8      832.69      831.40     36.18 o 
   2   2   8      463.16      374.62     16.44 o 
   4   2   8      107.35      129.31     13.13 o 
   6   2   8       41.05       28.83     17.99 o 
   8   2   8      727.82      652.30     55.04 o 
  10   2   8        2.82        9.42     21.93 o 
  12   2   8      617.63      655.90     89.36 o 
  14   2   8        0.43       39.77     26.32 o 
  16   2   8       80.39       38.34     48.24 o 
 -15   3   8        9.66       12.57     33.78 o 
 -13   3   8      780.54      796.13     66.60 o 
 -11   3   8       15.71       -0.62     27.49 o 
  -9   3   8     1959.96     1802.97     41.01 o 
  -7   3   8     2766.68     2618.70     63.68 o 
  -5   3   8        1.37       14.04     18.97 o 
  -3   3   8     8213.77     7735.70    107.70 o 
  -1   3   8     2034.07     1857.83     39.38 o 
   1   3   8     8095.19     8118.58    142.52 o 
   3   3   8     1963.95     1911.65     44.15 o 
   5   3   8     3060.24     3434.61     66.16 o 
   7   3   8     1192.12     1077.38     75.55 o 
   9   3   8        0.70       16.42     23.42 o 
  11   3   8       15.29       56.26     26.64 o 
  13   3   8       21.87        3.20     27.04 o 
  15   3   8       13.25        7.22     40.53 o 
 -16   4   8        6.53       62.60     36.91 o 
 -14   4   8       31.90       61.38     33.88 o 
 -12   4   8      265.66      235.45     33.76 o 
 -10   4   8       56.60       31.51     22.78 o 
  -8   4   8      208.73      254.63     27.14 o 
  -6   4   8       81.24      107.25     24.33 o 
  -4   4   8       62.96       78.12     46.83 o 
  -2   4   8      808.12      800.21     39.25 o 
   0   4   8      500.88      454.77     34.70 o 
   2   4   8     2880.41     2667.01     52.53 o 
   4   4   8     1844.19     1528.47     42.28 o 
   6   4   8      544.13      549.71     33.10 o 
   8   4   8      175.08      127.92     28.18 o 
  10   4   8       15.96      -19.51     28.13 o 
  12   4   8       10.03       -9.28     30.45 o 
  14   4   8        1.77       10.82     30.19 o 
 -13   5   8       99.06       77.17     33.35 o 
 -11   5   8       56.49      156.64     36.92 o 
  -9   5   8      634.59      619.75     50.66 o 
  -7   5   8      911.39      824.72     96.76 o 
  -5   5   8     1446.89     1333.05     53.68 o 
  -3   5   8     3439.20     3077.91    110.82 o 
  -1   5   8     1201.45     1053.61     48.73 o 
   3   5   8      714.88      635.70     40.62 o 
   5   5   8     3448.49     3646.62     71.18 o 
   7   5   8      388.94      381.99     33.12 o 
   9   5   8      679.76      853.39     43.98 o 
  11   5   8       80.22      175.91     33.83 o 
  13   5   8      162.09      156.69     36.73 o 
 -12   6   8      515.69      537.67     49.71 o 
 -10   6   8       30.68       -8.62     36.99 o 
  -8   6   8      448.10      472.57     59.06 o 
  -6   6   8        4.19       24.68     34.56 o 
  -4   6   8      195.91      226.53     38.89 o 
  -2   6   8      768.76      699.11     33.70 o 
   0   6   8       83.30       28.74     33.76 o 
   2   6   8     1570.96     1528.19     89.73 o 
   4   6   8      722.26      625.39     47.39 o 
   6   6   8      261.79      304.37     43.82 o 
   8   6   8      358.84      385.82     35.89 o 
  10   6   8        3.10        6.55     33.70 o 
  12   6   8      272.87      321.80     42.10 o 
 -11   7   8        3.31      -61.33     40.89 o 
  -9   7   8       12.23       19.07     58.88 o 
  -7   7   8      209.11      191.36     43.91 o 
  -5   7   8      245.53      244.46     47.83 o 
  -3   7   8      408.21      345.75     45.45 o 
  -1   7   8      982.15      842.56     65.54 o 
   1   7   8      298.04      282.05     32.46 o 
   3   7   8      835.59      615.45     58.15 o 
   5   7   8      319.19      332.94     53.13 o 
   7   7   8      274.70      177.37     46.22 o 
   9   7   8       90.23      134.40     47.79 o 
  11   7   8        7.91       64.11     38.24 o 
  -8   8   8       21.02       15.88     43.02 o 
  -6   8   8      249.60      291.69     49.76 o 
  -4   8   8        4.01       -5.03     63.90 o 
  -2   8   8      465.69      541.45     39.85 o 
   0   8   8       22.99        0.47     30.44 o 
   2   8   8      373.52      426.89     40.30 o 
   4   8   8      199.20      264.85     45.86 o 
   6   8   8      164.48      246.23     49.73 o 
   8   8   8      124.84      225.38     48.52 o 
  -1   9   8       14.21      -18.03     48.15 o 
   1   9   8        3.57       17.54     35.79 o 
 -17   1   9       59.36       73.97     40.51 o 
 -15   1   9      184.97      269.02     38.89 o 
 -13   1   9       71.29       63.60     31.73 o 
 -11   1   9     2727.22     2790.47     64.44 o 
  -9   1   9      162.59      166.14     20.49 o 
  -7   1   9     8841.95     8461.64     88.51 o 
  -5   1   9     3659.87     3610.53     42.07 o 
  -3   1   9     2813.51     2512.18     33.62 o 
  -1   1   9     5212.60     4883.56     51.94 o 
   1   1   9       63.92       79.18     12.54 o 
   3   1   9     4265.98     4065.07     50.81 o 
   5   1   9      583.90      551.70     58.26 o 
   7   1   9     1009.90     1136.67     39.85 o 
   9   1   9      686.64      666.81     36.25 o 
  11   1   9       12.29       -5.99     33.87 o 
  13   1   9       71.57       89.34     32.59 o 
  15   1   9        6.16       55.60     39.76 o 
 -16   2   9       33.20       -4.09     38.34 o 
 -14   2   9       16.72       49.48     33.78 o 
 -12   2   9       86.70       73.86     29.81 o 
 -10   2   9      345.96      443.59     37.41 o 
  -8   2   9      773.54      808.29     37.74 o 
  -6   2   9     1071.95      950.58     23.88 o 
  -4   2   9     2402.49     2419.89     36.09 o 
  -2   2   9     3429.89     3227.07     43.45 o 
   0   2   9    13763.51    13571.69    142.69 o 
   2   2   9      149.88      100.06     14.08 o 
   4   2   9    12803.34    12717.54    166.52 o 
   6   2   9      351.03      410.95     28.76 o 
   8   2   9     2581.20     2343.42    107.62 o 
  10   2   9       33.91        3.25     23.51 o 
  12   2   9      342.75      381.38     34.56 o 
  14   2   9        4.53      -39.67     26.44 o 
  16   2   9        8.15        2.62     33.39 o 
 -15   3   9       64.68       58.42     36.83 o 
 -13   3   9       31.23       51.04     33.29 o 
 -11   3   9      249.39      204.20     30.81 o 
  -9   3   9        0.41       26.21     22.28 o 
  -7   3   9     1015.57     1042.34     32.49 o 
  -5   3   9        1.23       13.19     22.89 o 
  -3   3   9      485.51      478.83     31.28 o 
  -1   3   9      724.03      650.21     40.42 o 
   1   3   9       44.12       71.62     18.93 o 
   3   3   9     2481.67     2368.48     40.30 o 
   5   3   9       17.05       19.76     21.20 o 
   7   3   9     2059.36     2058.34     71.41 o 
   9   3   9      110.08      105.18     29.34 o 
  11   3   9      794.90      812.05     43.34 o 
  13   3   9       44.52       30.66     29.43 o 
  15   3   9      156.46      113.38     44.19 o 
 -14   4   9      787.13      789.40     47.75 o 
 -12   4   9      223.01      226.00     33.74 o 
 -10   4   9     2449.07     2384.84     50.71 o 
  -8   4   9      953.58      875.85     33.09 o 
  -6   4   9     3285.26     3062.21    126.81 o 
  -4   4   9     1118.28     1095.26     53.95 o 
  -2   4   9     2827.95     2502.16     68.74 o 
   0   4   9       17.45      -33.86     25.83 o 
   2   4   9      171.16      168.43     21.93 o 
   4   4   9      387.63      392.40     39.62 o 
   6   4   9      184.78      117.62     26.72 o 
   8   4   9      147.12      176.72     29.14 o 
  10   4   9      245.10      184.51     33.08 o 
  12   4   9       36.19       49.25     32.97 o 
  14   4   9      228.16      151.49     35.66 o 
 -13   5   9       72.16       73.56     32.50 o 
 -11   5   9       33.39       41.76     28.69 o 
  -9   5   9        5.40       25.72     41.35 o 
  -7   5   9      528.35      528.89     41.37 o 
  -5   5   9     1406.31     1406.32     57.28 o 
  -3   5   9       43.86       56.35     31.08 o 
  -1   5   9     2281.97     2242.33     69.19 o 
   1   5   9      140.00       57.15     33.94 o 
   3   5   9     1726.69     1787.36     65.90 o 
   5   5   9      476.66      414.81     37.18 o 
   7   5   9      617.97      692.64     37.85 o 
   9   5   9      337.47      340.52     36.28 o 
  11   5   9       17.79       50.89     33.77 o 
  13   5   9        1.27      -16.30     32.80 o 
 -12   6   9       29.84       17.02     37.66 o 
 -10   6   9        0.35       43.48     44.46 o 
  -8   6   9       49.27       53.10     37.33 o 
  -6   6   9        0.38       -4.34     35.48 o 
  -4   6   9      145.97      100.51     51.76 o 
  -2   6   9        1.59        8.57     46.92 o 
   0   6   9       79.81      131.20     48.65 o 
   2   6   9      251.64      279.41     37.95 o 
   4   6   9       51.52      101.42     48.84 o 
   6   6   9      899.54      931.24     58.16 o 
   8   6   9      125.01      164.19     33.79 o 
  10   6   9      365.51      412.37     40.21 o 
  12   6   9        6.40       33.92     35.90 o 
  -9   7   9       47.82       74.46     41.51 o 
  -7   7   9      196.91      207.13     45.49 o 
  -5   7   9      198.54      226.04     40.29 o 
  -3   7   9       88.22      100.67     42.88 o 
  -1   7   9      362.26      430.69     34.44 o 
   1   7   9        0.36      -23.93     38.73 o 
   3   7   9      757.72      889.61     58.00 o 
   5   7   9      235.43      286.17     47.30 o 
   7   7   9      557.42      708.36     67.92 o 
   9   7   9      234.46      251.66     52.80 o 
  -6   8   9      231.05      210.33     49.96 o 
  -4   8   9        2.77      -35.93     44.57 o 
  -2   8   9      378.66      289.15     51.11 o 
   0   8   9       45.81       54.65     33.19 o 
   2   8   9       67.90       57.38     34.22 o 
   4   8   9       44.28       48.42     36.31 o 
   6   8   9       18.32       17.07     38.43 o 
 -16   0  10      447.90      373.72     88.00 o 
 -14   0  10      162.58      176.18     73.94 o 
 -12   0  10      187.63      228.88     38.63 o 
 -10   0  10       18.03        7.57     35.60 o 
  -8   0  10      170.29      151.07     40.53 o 
  -6   0  10      468.09      508.05     26.41 o 
  -4   0  10     3674.68     3539.14     62.18 o 
  -2   0  10     3749.61     4160.27     68.24 o 
   0   0  10    13215.23    13054.42    160.22 o 
   2   0  10    15554.26    16818.44    199.79 o 
   4   0  10     4927.06     4551.99    284.95 o 
   6   0  10     8510.65     8430.58    203.47 o 
   8   0  10      632.37      693.83     43.17 o 
  10   0  10     1467.57     1485.19     64.07 o 
  12   0  10      114.43       50.02     48.75 o 
  14   0  10      154.95      285.72     69.38 o 
  16   0  10        0.27       40.71     60.61 o 
 -15   1  10       54.90       51.87     36.76 o 
 -13   1  10      452.19      489.93     38.93 o 
 -11   1  10        1.10       35.29     29.27 o 
  -9   1  10     2913.29     3085.35     54.80 o 
  -7   1  10       34.04       26.64     16.50 o 
  -5   1  10     6977.81     7186.49     70.96 o 
  -3   1  10     1291.32     1320.72     25.56 o 
  -1   1  10     3482.16     3369.16     42.10 o 
   1   1  10     1044.28      959.48     30.52 o 
   3   1  10      849.61      873.72     31.38 o 
   5   1  10      376.93      349.80     31.24 o 
   7   1  10        1.63       -0.37     19.30 o 
   9   1  10        3.66      -22.00     21.97 o 
  11   1  10       71.81       29.03     25.63 o 
  13   1  10       70.18       45.19     29.15 o 
  15   1  10       10.08       10.54     42.14 o 
 -16   2  10       43.58       54.60     40.56 o 
 -14   2  10       57.36       69.24     35.19 o 
 -12   2  10      290.20      332.79     37.53 o 
 -10   2  10      247.45      191.46     30.58 o 
  -8   2  10      911.89      859.33     31.25 o 
  -6   2  10      882.66      797.95     28.94 o 
  -4   2  10     2126.83     1940.22     33.79 o 
  -2   2  10      909.24      743.51     22.37 o 
   0   2  10     2719.89     2638.94     45.02 o 
   2   2  10      178.81      170.25     17.22 o 
   4   2  10      589.79      660.55     31.09 o 
   6   2  10       86.16      112.62     23.98 o 
   8   2  10        4.02       -6.92     23.71 o 
  10   2  10        9.32      -12.90     24.75 o 
  12   2  10       88.17       53.31     28.07 o 
  14   2  10        0.36       -0.46     29.72 o 
  16   2  10       85.65       55.23     32.51 o 
 -15   3  10      154.88      130.90     38.25 o 
 -13   3  10        3.41       -5.62     30.81 o 
 -11   3  10      421.57      383.66     36.55 o 
  -9   3  10      940.00     1119.58     37.02 o 
  -7   3  10       15.73       41.52     19.56 o 
  -5   3  10     4151.27     4036.20     62.92 o 
  -3   3  10     3550.96     3286.07     78.66 o 
  -1   3  10     2687.80     2597.61     44.35 o 
   1   3  10     5609.24     5387.63     68.32 o 
   3   3  10     1240.35     1052.93     50.20 o 
   5   3  10     4299.27     4151.99     78.49 o 
   7   3  10       20.03       69.77     26.46 o 
   9   3  10      839.28      832.37     50.90 o 
  11   3  10       12.80       -1.50     28.50 o 
  13   3  10        5.84       -7.33     29.44 o 
  15   3  10        5.59      -16.57     32.68 o 
 -14   4  10        3.17       -4.68     35.36 o 
 -12   4  10       24.90       29.32     33.45 o 
 -10   4  10        2.73        9.43     23.88 o 
  -8   4  10       19.74      -23.66     21.36 o 
  -6   4  10       33.01       -2.46     29.54 o 
  -4   4  10      249.97      294.04     34.15 o 
  -2   4  10      280.23      219.11     32.46 o 
   0   4  10      779.36      684.91     44.60 o 
   2   4  10     2385.57     2167.58     39.48 o 
   4   4  10       15.42       14.99     23.77 o 
   6   4  10     1675.49     1579.53     53.28 o 
   8   4  10      107.88       71.16     31.18 o 
  10   4  10      212.47      167.33     34.66 o 
  12   4  10       16.81      -23.05     32.75 o 
  14   4  10       33.59       12.55     55.37 o 
 -13   5  10       19.17       14.12     32.82 o 
 -11   5  10       99.17      104.06     30.12 o 
  -9   5  10        2.12      -36.40     27.96 o 
  -7   5  10        9.14        0.20     34.69 o 
  -5   5  10       24.69        9.97     32.29 o 
  -3   5  10       10.97      -26.38     44.73 o 
  -1   5  10      198.77      197.04     40.90 o 
   1   5  10      258.07      279.95     38.18 o 
   3   5  10      254.14      264.53     40.05 o 
   5   5  10      730.01      822.18     54.41 o 
   7   5  10        2.58       12.46     28.66 o 
   9   5  10      396.94      556.60     50.14 o 
  11   5  10        3.87        2.87     34.20 o 
  13   5  10      200.26      256.84     41.28 o 
 -12   6  10      203.45      249.13     73.12 o 
 -10   6  10      187.75      220.88     50.30 o 
  -8   6  10      567.55      493.23     93.66 o 
  -6   6  10      591.37      562.26     50.94 o 
  -4   6  10     1147.37     1126.45     98.04 o 
  -2   6  10      588.47      443.61     46.60 o 
   0   6  10     1360.93     1375.43    114.56 o 
   2   6  10       13.64       13.73     38.42 o 
   4   6  10      176.45      195.87     43.84 o 
   6   6  10        5.60      -22.93     74.49 o 
   8   6  10        4.40      -21.85     43.27 o 
  10   6  10        2.55       22.20     35.07 o 
  -9   7  10       79.74       56.64     42.42 o 
  -7   7  10       25.70      -13.99     43.05 o 
  -5   7  10       85.42       77.42     48.65 o 
  -3   7  10      170.96      144.99     45.60 o 
  -1   7  10      345.44      349.29     35.01 o 
   1   7  10      434.84      450.36     64.81 o 
   3   7  10      347.34      383.36     49.59 o 
   5   7  10      486.35      461.34     54.43 o 
   7   7  10      152.16      125.51     49.43 o 
   9   7  10      195.02      244.21     55.88 o 
  -6   8  10       37.22       45.33     44.80 o 
  -4   8  10       27.19       71.90     48.38 o 
  -2   8  10       45.12       27.08     47.11 o 
   0   8  10       77.05      141.99     35.78 o 
   2   8  10       25.20      -21.44     35.82 o 
   4   8  10      115.78      207.56     40.57 o 
 -15   1  11      181.19      227.32     39.29 o 
 -13   1  11       11.11       29.32     34.46 o 
 -11   1  11     1156.75     1235.13     66.71 o 
  -9   1  11     1448.25     1262.43     46.72 o 
  -7   1  11     7860.28     8442.46    132.94 o 
  -5   1  11     1624.59     1532.60     29.40 o 
  -3   1  11    12074.04    12155.03    109.50 o 
  -1   1  11      133.82      130.94     15.33 o 
   1   1  11     5664.50     5530.04     67.52 o 
   3   1  11      579.09      525.46     23.18 o 
   5   1  11     1672.55     1640.38    118.50 o 
   7   1  11     1669.13     1607.14     43.96 o 
   9   1  11      174.03      297.21     33.43 o 
  11   1  11      353.53      350.82     37.15 o 
  13   1  11       43.13       47.74     29.77 o 
  15   1  11        4.26      -27.50     35.56 o 
 -14   2  11      218.72      250.19     39.05 o 
 -12   2  11      580.39      573.55     41.67 o 
 -10   2  11       65.56       38.83     28.92 o 
  -8   2  11     1098.61     1112.10     52.23 o 
  -6   2  11        7.52       25.47     23.90 o 
  -4   2  11     1630.59     1521.41     37.69 o 
  -2   2  11      998.56     1062.47     27.29 o 
   0   2  11       22.09       35.98     15.37 o 
   2   2  11     3086.89     3051.05     50.46 o 
   4   2  11     2856.93     2853.13     59.48 o 
   6   2  11      957.79     1092.77     53.03 o 
   8   2  11     2214.47     1926.56     55.69 o 
  10   2  11      259.92      247.31     49.67 o 
  12   2  11      486.99      435.64     41.86 o 
  14   2  11       99.87       90.58     33.88 o 
 -15   3  11      163.00      152.25     41.37 o 
 -13   3  11       74.84       68.10     34.75 o 
 -11   3  11      309.34      345.81     46.95 o 
  -9   3  11       23.98       20.28     24.23 o 
  -7   3  11     1147.09     1216.08     40.19 o 
  -5   3  11       47.17       44.48     21.94 o 
  -3   3  11     2128.04     2223.14     46.67 o 
  -1   3  11       84.34       96.27     27.25 o 
   1   3  11      982.11      976.73     45.77 o 
   3   3  11       84.17      137.82     37.68 o 
   5   3  11      111.57       93.51     24.26 o 
   7   3  11      336.06      359.91     33.95 o 
   9   3  11        8.12       38.14     30.34 o 
  11   3  11      145.57      199.74     34.19 o 
  13   3  11       43.89       23.72     31.54 o 
 -14   4  11      228.43      159.81     38.93 o 
 -12   4  11      133.24      108.38     36.15 o 
 -10   4  11      688.71      711.50     35.13 o 
  -8   4  11      956.27     1035.19     38.29 o 
  -6   4  11      800.26      771.22     38.92 o 
  -4   4  11     2890.03     2871.90     76.40 o 
  -2   4  11     1280.66     1201.17     40.37 o 
   0   4  11     1950.10     1835.00     48.19 o 
   2   4  11     1147.00     1208.58    101.33 o 
   4   4  11      131.54      167.60     26.36 o 
   6   4  11      201.17      317.00     32.97 o 
   8   4  11        9.37       27.68     31.30 o 
  10   4  11       23.10       77.32     33.05 o 
  12   4  11        1.95      -37.43     32.65 o 
 -11   5  11      106.03      132.67     42.66 o 
  -9   5  11      578.76      612.85     58.82 o 
  -7   5  11       29.28       57.09     29.63 o 
  -5   5  11       44.89       53.54     34.85 o 
  -3   5  11      335.05      383.01     43.25 o 
  -1   5  11      494.82      360.27     42.54 o 
   1   5  11      112.54      152.21     41.58 o 
   3   5  11     1031.57      902.46    122.96 o 
   5   5  11       10.28       59.19     40.24 o 
   7   5  11     1235.55     1117.28     48.77 o 
   9   5  11       55.49       20.51     33.79 o 
  11   5  11      377.67      428.09     44.00 o 
 -10   6  11        0.14       -4.29     33.45 o 
  -8   6  11       10.12        8.43     52.94 o 
  -6   6  11        3.51       33.23     40.24 o 
  -4   6  11        9.21      -50.85     38.30 o 
  -2   6  11        5.81       31.89     40.30 o 
   0   6  11        2.21      -52.38     39.95 o 
   2   6  11        1.21       23.41     39.94 o 
   4   6  11      107.95      145.36     40.02 o 
   6   6  11      157.65      264.05     49.50 o 
   8   6  11      120.52      196.92     51.01 o 
  10   6  11      200.38      202.28     51.43 o 
  -7   7  11       78.48      125.01     46.14 o 
  -5   7  11       64.75       87.43     44.42 o 
  -3   7  11      212.61      237.76     48.43 o 
  -1   7  11       62.72      115.59     46.58 o 
   1   7  11      300.89      365.10     52.49 o 
   3   7  11        3.83       17.39     47.20 o 
   5   7  11      135.81      281.95     52.12 o 
   7   7  11       48.37       65.56     52.06 o 
  -2   8  11      241.04      288.36     61.07 o 
   0   8  11       70.20       97.36     36.99 o 
   2   8  11      287.38      394.68     74.44 o 
 -14   0  12        0.65       49.29     74.67 o 
 -12   0  12     1524.72     1678.34    108.08 o 
 -10   0  12      207.23      171.76     35.44 o 
  -8   0  12      510.10      474.23     41.37 o 
  -6   0  12     1704.65     1668.35     45.12 o 
  -4   0  12       50.05       40.75     22.51 o 
  -2   0  12     8742.63     8582.49    119.92 o 
   0   0  12      783.34      863.38     42.13 o 
   2   0  12     4962.40     5178.76     83.57 o 
   4   0  12      494.80      546.45     51.85 o 
   6   0  12       17.70       25.49     28.25 o 
   8   0  12       14.31       -6.52     31.10 o 
  10   0  12      364.85      318.27     77.77 o 
  12   0  12        8.89       -4.75     34.03 o 
  14   0  12      239.92      132.51    129.17 o 
 -15   1  12       52.94       -7.58     58.88 o 
 -13   1  12       59.79       13.62     53.16 o 
 -11   1  12        4.99       10.77     35.37 o 
  -9   1  12      719.17      719.95     42.71 o 
  -7   1  12      735.92      760.61     31.16 o 
  -5   1  12     5745.69     5976.40     65.81 o 
  -3   1  12     1389.68     1260.28     29.03 o 
  -1   1  12     8695.07     8940.67     87.70 o 
   1   1  12     1571.08     1473.74     29.79 o 
   3   1  12     4757.24     4316.92    119.93 o 
   5   1  12     1069.04     1055.63     34.51 o 
   7   1  12      952.68      968.49     38.11 o 
   9   1  12      306.03      282.94     74.10 o 
  11   1  12       11.13        2.65     32.38 o 
  13   1  12       93.95       16.21     28.51 o 
  15   1  12        5.65      -38.18     36.58 o 
 -14   2  12       76.18       58.87     60.48 o 
 -12   2  12       49.37       62.00     36.09 o 
 -10   2  12       40.53       -8.97     29.23 o 
  -8   2  12      565.81      492.89     34.65 o 
  -6   2  12      209.10      202.52     24.77 o 
  -4   2  12     1030.00     1004.11     36.68 o 
  -2   2  12     2290.22     2094.88     66.36 o 
   0   2  12      964.48      910.42     38.73 o 
   2   2  12     2129.36     2180.02     53.86 o 
   4   2  12      108.23      162.65     29.49 o 
   6   2  12      291.36      312.45     29.60 o 
   8   2  12        4.35      -37.64     35.65 o 
  10   2  12        5.98       -2.23     34.76 o 
  12   2  12        2.93       40.46     31.46 o 
  14   2  12       42.40       33.67     33.82 o 
 -13   3  12      228.86      260.72     40.83 o 
 -11   3  12      137.95      166.63     35.75 o 
  -9   3  12       73.54       73.34     31.99 o 
  -7   3  12      965.05      979.99     36.29 o 
  -5   3  12     1661.92     1681.00     43.08 o 
  -3   3  12      481.39      428.15     32.80 o 
  -1   3  12     4502.92     4207.48     87.45 o 
   1   3  12       90.59      100.86     27.93 o 
   3   3  12     3310.95     3547.04     68.44 o 
   5   3  12       36.61       12.75     24.38 o 
   7   3  12      762.45      845.02     41.72 o 
   9   3  12      375.31      331.38     69.16 o 
  11   3  12        3.80        2.52     33.01 o 
  13   3  12      142.33       76.24     37.57 o 
 -12   4  12       92.82       90.60     50.51 o 
 -10   4  12       53.91       32.59     33.72 o 
  -8   4  12      106.85      105.92     27.01 o 
  -6   4  12       96.96      120.07     25.68 o 
  -4   4  12       69.88       42.35     27.77 o 
  -2   4  12      173.50      211.25     29.87 o 
   0   4  12      209.15      171.20     27.29 o 
   2   4  12        0.88      -22.20     36.10 o 
   4   4  12      613.66      626.50     49.88 o 
   6   4  12      304.71      228.15     30.95 o 
   8   4  12       33.70       10.11     31.34 o 
  10   4  12      141.29      127.85     50.36 o 
  12   4  12        5.12       -6.21     40.58 o 
 -11   5  12      211.18      139.75     44.97 o 
  -9   5  12       46.39       40.11     32.68 o 
  -7   5  12      210.37      233.89     37.39 o 
  -5   5  12        0.70      -14.81     28.35 o 
  -3   5  12      312.49      358.06     35.00 o 
  -1   5  12       39.07       69.05     31.60 o 
   1   5  12      568.47      644.69     84.16 o 
   3   5  12      134.33      161.33     39.83 o 
   5   5  12      120.29       80.62     44.78 o 
   7   5  12       13.80       84.57     45.95 o 
   9   5  12       11.06       66.48     34.37 o 
  11   5  12        3.81        1.46     36.89 o 
 -10   6  12      114.62      136.19     35.52 o 
  -8   6  12      250.64      319.51     53.23 o 
  -6   6  12      497.11      599.90     40.31 o 
  -4   6  12      334.78      332.88     47.02 o 
  -2   6  12     1382.16     1406.56     93.75 o 
   0   6  12      858.41      691.29     54.00 o 
   2   6  12     1028.22     1107.77     77.96 o 
   4   6  12      627.49      503.96     56.59 o 
   6   6  12      287.81      395.96     52.56 o 
   8   6  12       54.41       47.05     48.75 o 
  -7   7  12      158.63      179.30     48.93 o 
  -5   7  12        5.74       23.57     42.26 o 
  -3   7  12       10.54       32.13     44.46 o 
  -1   7  12        5.09        2.45     59.15 o 
   1   7  12      118.15       26.18     47.57 o 
   3   7  12       18.01      115.98     83.43 o 
   5   7  12      195.44      217.29     54.15 o 
 -13   1  13       93.09      115.59     52.72 o 
 -11   1  13      423.03      391.47     45.35 o 
  -9   1  13      816.19      932.67     44.97 o 
  -7   1  13      662.72      585.38     36.59 o 
  -5   1  13     1742.20     1737.03     37.33 o 
  -3   1  13      334.09      342.02     20.61 o 
  -1   1  13      656.41      624.56     23.72 o 
   1   1  13     3215.55     3138.97     44.35 o 
   3   1  13      521.69      617.75     30.49 o 
   5   1  13     4229.77     4225.85     83.40 o 
   7   1  13      397.85      474.10     33.28 o 
   9   1  13     1110.39     1329.79     72.80 o 
  11   1  13      137.33      133.81     32.06 o 
  13   1  13       20.36       28.86     29.55 o 
 -14   2  13      678.06      694.97     50.14 o 
 -12   2  13        1.15       -0.90     32.84 o 
 -10   2  13     2186.01     2301.64     92.09 o 
  -8   2  13        6.22      -23.84     26.82 o 
  -6   2  13     2542.13     2545.55     53.61 o 
  -4   2  13       27.65       42.16     33.67 o 
  -2   2  13     1168.80     1132.12     31.56 o 
   0   2  13      583.67      611.48     25.43 o 
   2   2  13      144.77      127.43     25.48 o 
   4   2  13      199.33      244.07     28.21 o 
   6   2  13      464.11      451.42     33.32 o 
   8   2  13        4.10       -1.24     29.62 o 
  10   2  13       27.36       28.31     39.42 o 
  12   2  13       12.84      -33.84     32.46 o 
 -13   3  13      459.55      435.76     47.54 o 
 -11   3  13       31.95      -11.10     35.20 o 
  -9   3  13      641.23      574.31     41.25 o 
  -7   3  13      361.50      342.87     29.74 o 
  -5   3  13       73.99       53.30     24.24 o 
  -3   3  13     1080.73     1172.16     42.19 o 
  -1   3  13        1.01       27.27     25.94 o 
   1   3  13      558.71      623.37     48.14 o 
   3   3  13        6.52       31.01     26.57 o 
   5   3  13       36.87       33.23     26.93 o 
   7   3  13        1.79       -1.08     28.28 o 
   9   3  13       16.51        5.84     30.92 o 
  11   3  13        2.10      -13.19     35.17 o 
  13   3  13        3.87       15.45     38.95 o 
 -12   4  13       25.40      -28.60     35.72 o 
 -10   4  13       22.35        7.13     34.36 o 
  -8   4  13      122.73      123.05     29.51 o 
  -6   4  13       23.62       27.32     29.54 o 
  -4   4  13      645.12      735.29     40.61 o 
  -2   4  13      134.25      111.04     29.50 o 
   0   4  13     2270.02     2055.18     74.02 o 
   2   4  13      811.60      727.67     53.30 o 
   4   4  13     1948.10     2055.24     77.64 o 
   6   4  13      372.50      354.21     36.93 o 
   8   4  13      922.67     1062.40     50.47 o 
  10   4  13       19.55       49.09     35.75 o 
  12   4  13      162.97      248.65     57.36 o 
  -9   5  13      214.74      229.14     34.84 o 
  -7   5  13      258.01      282.29     56.86 o 
  -5   5  13      659.08      525.18     39.91 o 
  -3   5  13       23.01       83.81     34.73 o 
  -1   5  13      170.02      192.37     42.43 o 
   1   5  13      197.25      132.21     45.24 o 
   3   5  13        5.28        7.76     38.77 o 
   5   5  13      333.54      297.12     74.40 o 
   7   5  13      182.80      146.12     50.36 o 
   9   5  13      215.54      272.64    152.17 o 
  -8   6  13        0.11      -17.45     32.06 o 
  -6   6  13      131.68      130.31     34.87 o 
  -4   6  13       60.06       49.61     33.19 o 
  -2   6  13       95.17       23.90     41.58 o 
   0   6  13      169.23      176.67     44.73 o 
   2   6  13       77.80       76.33     48.19 o 
   4   6  13       26.77       74.16    114.56 o 
   6   6  13       50.50       60.07     51.64 o 
   8   6  13       27.56       41.50     46.15 o 
  -5   7  13      406.80      408.30     43.19 o 
  -3   7  13        0.75       -5.02     46.22 o 
  -1   7  13      531.81      601.09     62.02 o 
   1   7  13        2.59       33.50     67.92 o 
   3   7  13      418.98      470.43     56.75 o 
 -12   0  14      503.04      547.89     81.97 o 
 -10   0  14       17.23       14.42     59.33 o 
  -8   0  14     2405.71     2603.78    113.92 o 
  -6   0  14        8.17       53.19     36.88 o 
  -4   0  14     5799.03     5701.58     94.50 o 
  -2   0  14       67.41       34.55     25.84 o 
   0   0  14     3373.87     3424.13     94.44 o 
   2   0  14       41.96        9.17     31.63 o 
   4   0  14        2.28       65.61     52.40 o 
   6   0  14      170.14      136.15     39.16 o 
   8   0  14      386.97      311.59     74.84 o 
  10   0  14       96.92       -0.41     34.23 o 
  12   0  14      150.93      110.21     43.13 o 
 -13   1  14        0.80      -20.20     48.00 o 
 -11   1  14      392.50      445.74     55.41 o 
  -9   1  14       29.65       66.20     33.38 o 
  -7   1  14       41.65       24.09     28.57 o 
  -5   1  14        1.74      -21.78     22.25 o 
  -3   1  14       97.47       91.06     18.49 o 
  -1   1  14      402.23      418.45     22.37 o 
   1   1  14       61.72       53.14     19.90 o 
   3   1  14      714.78      711.69     37.88 o 
   5   1  14       15.49       39.27     25.55 o 
   7   1  14      542.45      588.56     35.70 o 
   9   1  14        0.37      -23.83     30.62 o 
  11   1  14      164.92      137.00     33.72 o 
  13   1  14        0.09       -3.53     30.75 o 
 -12   2  14       69.78       52.01     36.84 o 
 -10   2  14      107.42      131.04     35.40 o 
  -8   2  14        3.71       17.14     30.85 o 
  -6   2  14      418.59      403.94     29.73 o 
  -4   2  14      467.36      409.28     29.37 o 
  -2   2  14      720.01      758.68     32.57 o 
   0   2  14      611.13      566.00     25.17 o 
   2   2  14      742.49      726.96     37.04 o 
   4   2  14       67.62      116.48     27.57 o 
   6   2  14      402.73      453.13     35.67 o 
   8   2  14        1.71      -18.35     30.16 o 
  10   2  14      269.46      314.32     46.52 o 
  12   2  14        1.15      -45.28     30.19 o 
 -11   3  14      120.22      103.74     37.23 o 
  -9   3  14      504.66      452.51     41.01 o 
  -7   3  14     1587.63     1606.44     46.89 o 
  -5   3  14      787.53      751.92     35.81 o 
  -3   3  14     3304.46     3333.11     72.21 o 
  -1   3  14      129.94      156.45     31.33 o 
   1   3  14     1822.19     1888.65     73.32 o 
   3   3  14       22.49       72.68     37.88 o 
   5   3  14      503.48      655.63     37.66 o 
   7   3  14      349.20      303.69     34.21 o 
   9   3  14        6.48       21.18     32.68 o 
  11   3  14      198.38      156.54     47.45 o 
 -10   4  14       27.72       29.03     33.97 o 
  -8   4  14      352.46      450.00     34.95 o 
  -6   4  14       40.75       33.80     30.80 o 
  -4   4  14      338.67      415.05     35.86 o 
  -2   4  14      209.98      196.20     34.40 o 
   0   4  14      193.35      187.80     42.74 o 
   2   4  14      557.54      448.25     51.15 o 
   4   4  14        1.51       41.11     45.92 o 
   6   4  14       71.39       31.96     60.52 o 
   8   4  14        7.09      -14.04     34.60 o 
  10   4  14       22.83       18.19     36.05 o 
  -9   5  14      178.23      165.07     51.39 o 
  -7   5  14      303.41      275.03     42.75 o 
  -5   5  14      321.21      298.67     37.34 o 
  -3   5  14      441.55      454.55     60.75 o 
  -1   5  14      610.02      578.37     53.94 o 
   1   5  14      484.10      593.88     81.24 o 
   3   5  14      330.77      286.37     99.59 o 
   5   5  14      243.28      341.42     53.88 o 
   7   5  14       13.41       24.68     44.16 o 
   9   5  14       12.66       46.08     49.41 o 
  -6   6  14       13.80      -39.65     46.96 o 
  -4   6  14        7.18      -39.12     31.68 o 
  -2   6  14      106.49      110.66     53.95 o 
   0   6  14       12.50      -66.79     44.53 o 
   2   6  14      601.78      652.15     61.50 o 
   4   6  14      108.29      120.57     71.20 o 
   6   6  14      311.80      451.12     60.94 o 
 -11   1  15      115.96       72.52     44.18 o 
  -9   1  15      216.09      176.21     36.17 o 
  -7   1  15      619.20      619.36     39.32 o 
  -5   1  15      162.02      183.32     27.37 o 
  -3   1  15      341.78      334.55     25.22 o 
  -1   1  15     1192.63     1194.64     35.80 o 
   1   1  15       40.80       53.20     24.07 o 
   3   1  15     1212.94     1224.40     48.70 o 
   5   1  15       20.86       23.61     24.73 o 
   7   1  15      476.07      622.42     38.07 o 
   9   1  15      112.84       51.31     33.99 o 
  11   1  15       36.12        8.57     35.61 o 
 -12   2  15        2.83       88.01     36.88 o 
 -10   2  15      388.97      372.08     40.87 o 
  -8   2  15        5.45      -32.52     32.80 o 
  -6   2  15     1110.52     1300.33     70.96 o 
  -4   2  15        3.74      -11.84     24.52 o 
  -2   2  15     2385.56     2468.02     53.17 o 
   0   2  15       94.83       49.94     37.49 o 
   2   2  15     1328.14     1375.71     48.63 o 
   4   2  15      251.78      257.99     31.36 o 
   6   2  15       75.49       35.74     34.61 o 
   8   2  15        8.47      -10.20     32.47 o 
  10   2  15        0.07       58.01     35.08 o 
 -11   3  15      166.04      138.73     40.00 o 
  -9   3  15      235.16      180.62     37.45 o 
  -7   3  15      290.46      291.94     35.81 o 
  -5   3  15       89.64       54.66     26.82 o 
  -3   3  15      618.65      563.08     39.13 o 
  -1   3  15       12.32      -18.91     36.85 o 
   1   3  15     1252.14     1187.12     62.25 o 
   3   3  15       20.64       27.41     39.34 o 
   5   3  15      818.02      837.76     58.47 o 
   7   3  15        0.46        0.85     31.55 o 
   9   3  15      238.63      250.55     38.89 o 
  -8   4  15      105.97       82.26     45.03 o 
  -6   4  15       16.58       48.23     32.88 o 
  -4   4  15       54.83       74.56     33.22 o 
  -2   4  15      123.68       90.01     39.63 o 
   0   4  15       80.33        2.73     43.91 o 
   2   4  15      160.22      157.95     44.96 o 
   4   4  15      332.32      349.13     50.42 o 
   6   4  15       43.05       42.00     39.91 o 
   8   4  15      168.07      124.26     56.60 o 
  -7   5  15      591.80      598.96     45.04 o 
  -5   5  15      450.42      540.78     41.51 o 
  -3   5  15      803.02      881.45     61.94 o 
  -1   5  15      559.14      499.19     54.53 o 
   1   5  15      303.38      315.48     51.58 o 
   3   5  15      214.53      193.79     77.96 o 
   5   5  15       42.57       72.29     47.14 o 
   7   5  15       64.33       87.22     60.61 o 
  -4   6  15      183.90      132.79     71.93 o 
  -2   6  15        4.43      -24.57     41.48 o 
   0   6  15      225.26      223.45     52.93 o 
   2   6  15       10.12      -45.78     59.52 o 
   4   6  15      218.22      224.06     54.98 o 
 -10   0  16       19.31      138.20     67.73 o 
  -8   0  16      768.02      887.46     82.52 o 
  -6   0  16      207.55      239.16     60.61 o 
  -4   0  16     2025.93     2213.33     59.27 o 
  -2   0  16      622.05      578.73     37.92 o 
   0   0  16     3546.87     3718.78     97.22 o 
   2   0  16      124.23      211.91     39.21 o 
   4   0  16     1504.92     1697.00     70.57 o 
   6   0  16        4.58      -12.89     40.80 o 
   8   0  16      107.53      180.44     67.73 o 
  10   0  16        6.19       17.62     47.46 o 
 -11   1  16      314.02      333.03     49.57 o 
  -9   1  16       20.64      -17.98     40.95 o 
  -7   1  16      387.63      366.63     36.33 o 
  -5   1  16      152.06      188.43     53.15 o 
  -3   1  16        5.55      -23.42     22.03 o 
  -1   1  16       36.30       46.40     22.78 o 
   1   1  16      103.13      120.42     26.37 o 
   3   1  16       22.26       49.64     25.67 o 
   5   1  16      156.15      109.08     29.65 o 
   7   1  16       93.56      128.28     32.87 o 
   9   1  16      109.95       63.16     38.78 o 
 -10   2  16       70.65       65.15     36.83 o 
  -8   2  16      139.34       99.17     36.23 o 
  -6   2  16       97.20      104.22     50.13 o 
  -4   2  16       60.22       16.88     27.69 o 
  -2   2  16       97.04      100.85     26.34 o 
   0   2  16       18.05       12.62     37.51 o 
   2   2  16        1.47       18.82     39.14 o 
   4   2  16       27.13       25.91     27.94 o 
   6   2  16        6.65       22.28     32.16 o 
   8   2  16       11.65       58.48     35.98 o 
  10   2  16       11.47       41.50     38.16 o 
  -9   3  16      245.33      333.27     63.15 o 
  -7   3  16      105.10       79.02     38.81 o 
  -5   3  16     1333.59     1432.95     60.62 o 
  -3   3  16       48.31       57.47     31.66 o 
  -1   3  16     1295.73     1340.34     90.74 o 
   1   3  16      195.06      242.42     52.12 o 
   3   3  16      595.08      656.18     79.23 o 
   5   3  16      195.17      207.15     44.89 o 
   7   3  16       44.88       76.89     46.11 o 
   9   3  16       80.64      109.29     39.17 o 
  -8   4  16       61.11       95.72     48.94 o 
  -6   4  16       10.44      -12.57     33.87 o 
  -4   4  16      148.48      235.31     68.37 o 
  -2   4  16        0.25       71.57     44.60 o 
   0   4  16      352.94      367.18     52.14 o 
   2   4  16      108.30      134.01     42.95 o 
   4   4  16      181.90      164.90     48.24 o 
   6   4  16      191.67      163.46     64.99 o 
  -5   5  16      134.57       68.29     35.40 o 
  -3   5  16       79.91       66.56     47.65 o 
  -1   5  16      415.52      398.91     54.21 o 
   1   5  16       26.84       78.42     48.05 o 
   3   5  16      640.87      641.26     57.65 o 
   5   5  16       41.23       -1.56     53.67 o 
  -9   1  17      777.96      769.38     60.08 o 
  -7   1  17      127.64      128.61     45.92 o 
  -5   1  17      916.36      880.34     50.65 o 
  -3   1  17      499.09      615.93     33.77 o 
  -1   1  17      147.54      184.16     28.13 o 
   1   1  17      472.98      581.17     34.25 o 
   3   1  17        4.43      -15.90     27.09 o 
   5   1  17      295.06      431.43     36.43 o 
   7   1  17       60.86       77.59     40.71 o 
   9   1  17       43.64       54.14     49.94 o 
  -8   2  17       28.84       24.83     47.34 o 
  -6   2  17      120.31      192.62     35.46 o 
  -4   2  17      233.22      254.06     44.62 o 
  -2   2  17      526.72      573.89     40.19 o 
   0   2  17      433.55      540.90     51.55 o 
   2   2  17     1102.21     1130.69     61.95 o 
   4   2  17      108.39      181.99     45.87 o 
   6   2  17      430.39      437.64     42.69 o 
   8   2  17       24.15       87.24     40.57 o 
  -7   3  17        8.60      -33.96     39.46 o 
  -5   3  17       90.26       67.39     29.48 o 
  -3   3  17        0.47       11.94     42.19 o 
  -1   3  17       17.30      -15.98     40.06 o 
   1   3  17       25.11       12.86     42.33 o 
   3   3  17        4.25       53.28     42.47 o 
   5   3  17      135.39       47.87     45.02 o 
   7   3  17        3.58       42.03     46.53 o 
  -4   4  17      184.08      202.17     49.27 o 
  -2   4  17      229.70      180.99     47.91 o 
   0   4  17       95.49       65.81     45.49 o 
   2   4  17        4.56        1.81     44.34 o 
   4   4  17        2.64      -13.70     40.53 o 
  -6   0  18       14.15      -77.23     51.48 o 
  -4   0  18       16.88      106.07     58.79 o 
  -2   0  18      208.14      280.61     64.45 o 
   0   0  18      172.20      263.98     44.37 o 
   2   0  18      327.45      455.66     48.88 o 
   4   0  18      445.24      519.70     52.63 o 
   6   0  18       64.08       83.02     45.56 o 
  -7   1  18      412.51      388.16     83.25 o 
  -5   1  18       15.61       42.28     41.24 o 
  -3   1  18      319.23      361.16     38.75 o 
  -1   1  18        4.28       84.25     35.21 o 
   1   1  18       30.67       24.29     32.19 o 
   3   1  18        8.05       58.00     28.72 o 
   5   1  18        5.35      -20.45     30.19 o 
   7   1  18        6.50       22.03     33.69 o 
  -6   2  18      135.40      130.10     80.01 o 
  -4   2  18      365.12      380.69     39.38 o 
  -2   2  18      262.40      257.13     48.31 o 
   0   2  18      382.60      371.56     60.98 o 
   2   2  18      103.30      127.51     77.50 o 
   4   2  18      167.86      127.25     46.89 o 
   6   2  18        1.13        8.63     44.93 o 
  -5   3  18       42.49        9.61     59.15 o 
  -3   3  18      537.56      646.17     67.55 o 
  -1   3  18      279.99      291.12     86.45 o 
   1   3  18      232.90      278.47     50.75 o 
   3   3  18      295.28      301.73     84.80 o 
  -3   1  19       26.63       45.51     40.65 o 
  -1   1  19      474.47      547.72     60.33 o 
   1   1  19        4.78      -17.78     36.03 o 
   3   1  19      218.70      274.49     60.74 o 
  -2   2  19       46.38       51.68     71.20 o 
   0   2  19       26.42      -11.28     51.39 o 
   2   2  19        7.54        0.26     81.70 o 
                                                 
